# Supplementary material for: Divergence of cortical neurophysiology across different neurodegenerative disorders compared to healthy ageing
Source: Prog Neurobiol. Author manuscript; Available in PMC 2026 Mar 28. (PMC7618949; doi:10.1016/j.pneurobio.2025.102865)
Supplement: Supplementary statistics for supplemental table 2 [file EMS212830-supplement-Supplementary_statistics_for_supplemental_table_2.xlsx]

## Sheet: healthy_ageing_comparison
healthy_ageing_comparison
Metric	Contrast	Frequency (0=delta,1=theta,2=alpha,3=beta,4=low-gamma,5=high-gamma)	Region (see Supplementary Table 2)	Degrees of freedom	t-statistic	p-value
1f	Age		0	183	-0.745	0.004
1f	Age		2	183	-0.607	0.041
1f	Age		3	183	-0.625	0.031
1f	Age		9	183	-0.73	0.006
1f	Age		13	183	-0.593	0.047
1f	Age		14	183	-0.754	0.003
1f	Age		15	183	-0.638	0.028
1f	Age		16	183	-0.597	0.046
1f	Age		17	183	-0.746	0.004
1f	Age		18	183	-0.75	0.003
1f	Age		19	183	-0.616	0.033
1f	Age		20	183	-0.695	0.011
1f	Age		26	183	-0.735	0.006
1f	Age		27	183	-0.654	0.024
1f	Age		28	183	-0.9	0
1f	Age		29	183	-0.752	0.003
1f	Age		33	183	-0.606	0.041
1f	Age		35	183	-0.759	0.003
1f	Age		36	183	-0.828	0.002
1f	Age		40	183	-0.836	0.001
1f	Age		41	183	-0.698	0.011
1f	Age		42	183	-0.696	0.011
1f	Age		43	183	-0.655	0.023
1f	Age		45	183	-0.588	0.047
1f	Age		46	183	-0.788	0.002
1f	Age		49	183	-0.684	0.016
coe	Age		4	183	0.768	0.016
coe	Age		5	183	0.753	0.02
coe	Age		6	183	1.183	0.001
coe	Age		7	183	0.922	0.003
coe	Age		8	183	0.979	0.002
coe	Age		21	183	1.032	0.002
coe	Age		24	183	0.859	0.006
coe	Age		25	183	1.276	0
coe	Age		30	183	0.95	0.002
coe	Age		31	183	0.7	0.033
coe	Age		32	183	1.107	0.001
coe	Age		33	183	1.007	0.002
coe	Age		34	183	1.041	0.001
coe	Age		47	183	0.878	0.004
coe	Age		50	183	0.941	0.002
coe	Age		51	183	0.985	0.002
power	Age	0	4	183	-1.574	0.003
power	Age	0	5	183	-1.417	0.006
power	Age	0	7	183	-1.309	0.016
power	Age	0	8	183	-1.501	0.004
power	Age	0	9	183	-1.684	0.002
power	Age	0	10	183	-1.84	0.001
power	Age	0	11	183	-1.918	0.001
power	Age	0	14	183	-2.022	0.001
power	Age	0	15	183	-1.539	0.004
power	Age	0	16	183	-1.164	0.047
power	Age	0	17	183	-1.453	0.005
power	Age	0	18	183	-1.789	0.002
power	Age	0	28	183	-1.499	0.004
power	Age	0	29	183	-1.306	0.016
power	Age	0	30	183	-1.335	0.01
power	Age	0	31	183	-1.467	0.005
power	Age	0	33	183	-1.236	0.028
power	Age	0	34	183	-1.565	0.004
power	Age	0	35	183	-1.85	0.001
power	Age	0	36	183	-2.044	0.001
power	Age	0	37	183	-1.608	0.003
power	Age	0	38	183	-1.296	0.017
power	Age	0	39	183	-1.58	0.003
power	Age	0	40	183	-2.473	0
power	Age	0	41	183	-1.799	0.002
power	Age	0	43	183	-1.583	0.003
power	Age	0	44	183	-1.689	0.002
power	Age	0	45	183	-1.499	0.004
power	Age	0	46	183	-1.214	0.033
power	Age	0	49	183	-1.245	0.025
power	Age	1	4	183	-2.414	0.001
power	Age	1	5	183	-1.978	0.001
power	Age	1	6	183	-1.577	0.003
power	Age	1	7	183	-2.073	0.001
power	Age	1	8	183	-1.926	0.001
power	Age	1	9	183	-1.361	0.008
power	Age	1	10	183	-1.681	0.002
power	Age	1	11	183	-1.184	0.045
power	Age	1	14	183	-1.738	0.002
power	Age	1	15	183	-1.933	0.001
power	Age	1	16	183	-1.559	0.004
power	Age	1	17	183	-1.823	0.001
power	Age	1	18	183	-1.951	0.001
power	Age	1	24	183	-1.261	0.021
power	Age	1	30	183	-1.95	0.001
power	Age	1	31	183	-2.025	0.001
power	Age	1	32	183	-1.848	0.001
power	Age	1	33	183	-1.927	0.001
power	Age	1	34	183	-2.058	0.001
power	Age	1	35	183	-1.345	0.009
power	Age	1	36	183	-1.955	0.001
power	Age	1	37	183	-1.36	0.008
power	Age	1	40	183	-1.939	0.001
power	Age	1	41	183	-2.104	0.001
power	Age	1	42	183	-1.479	0.004
power	Age	1	43	183	-1.777	0.002
power	Age	1	44	183	-1.506	0.004
power	Age	1	45	183	-1.48	0.004
power	Age	1	46	183	-1.171	0.045
power	Age	1	49	183	-1.282	0.019
power	Age	2	0	183	-2.299	0.001
power	Age	2	1	183	-1.303	0.017
power	Age	2	26	183	-2.088	0.001
power	Age	2	27	183	-1.269	0.02
power	Age	2	39	183	1.227	0.032
power	Age	3	4	183	1.753	0.002
power	Age	3	5	183	1.641	0.002
power	Age	3	6	183	1.585	0.003
power	Age	3	7	183	1.644	0.002
power	Age	3	8	183	1.653	0.002
power	Age	3	10	183	1.18	0.045
power	Age	3	15	183	1.477	0.004
power	Age	3	16	183	1.207	0.033
power	Age	3	17	183	1.234	0.03
power	Age	3	30	183	1.68	0.002
power	Age	3	31	183	1.624	0.003
power	Age	3	32	183	1.558	0.004
power	Age	3	33	183	1.497	0.004
power	Age	3	34	183	1.708	0.002
power	Age	3	36	183	1.254	0.023
power	Age	3	41	183	1.499	0.004
power	Age	3	42	183	1.197	0.038
power	Age	3	43	183	1.184	0.045
power	Age	4	0	183	1.926	0.001
power	Age	4	1	183	1.252	0.024
power	Age	4	26	183	1.781	0.002
power	Age	4	27	183	1.343	0.009
power	Age	5	0	183	1.872	0.001
power	Age	5	26	183	1.729	0.002
alpha_peak_power	Age		0	183	-2.658	0.001
alpha_peak_power	Age		26	183	-2.39	0.001
alpha_peak_power	Age		39	183	1.566	0.015
beta_peak_power	Age		0	183	-1.388	0.044
beta_peak_power	Age		4	183	1.906	0.001
beta_peak_power	Age		5	183	1.424	0.039
beta_peak_power	Age		6	183	2.463	0.001
beta_peak_power	Age		7	183	2.102	0.001
beta_peak_power	Age		8	183	2.669	0
beta_peak_power	Age		9	183	1.533	0.02
beta_peak_power	Age		10	183	1.754	0.003
beta_peak_power	Age		11	183	1.415	0.039
beta_peak_power	Age		18	183	1.392	0.043
beta_peak_power	Age		22	183	1.546	0.018
beta_peak_power	Age		24	183	1.908	0.001
beta_peak_power	Age		25	183	2.293	0.001
beta_peak_power	Age		30	183	2.127	0.001
beta_peak_power	Age		32	183	2.55	0.001
beta_peak_power	Age		33	183	1.915	0.001
beta_peak_power	Age		34	183	2.388	0.001
beta_peak_power	Age		36	183	1.761	0.003
beta_peak_power	Age		39	183	1.83	0.002
beta_peak_power	Age		40	183	1.872	0.002
beta_peak_power	Age		41	183	1.572	0.015
beta_peak_power	Age		44	183	1.873	0.002
beta_peak_power	Age		48	183	1.436	0.035
beta_peak_power	Age		50	183	1.508	0.021
beta_peak_power	Age		51	183	2.207	0.001

## Sheet: group_comparison
group_comparison
Metric	Contrast	Frequency (0=delta,1=theta,2=alpha,3=beta,4=low-gamma,5=high-gamma)	Region (see Supplementary Table 2)	Degrees of freedom	t-statistic	p-value
1/f	PD-HC		1	183	3.072	0
1/f	PD-HC		16	183	1.734	0.02
1/f	PD-HC		18	183	1.813	0.014
1/f	PD-HC		19	183	1.925	0.006
1/f	PD-HC		27	183	2.815	0.001
1/f	PD-HC		28	183	-1.492	0.045
1/f	PD-HC		33	183	1.798	0.014
1/f	PD-HC		42	183	1.744	0.019
1/f	PD-HC		44	183	1.955	0.006
1/f	PD-HC		45	183	2.06	0.004
1/f	ALS-HC		0	183	-2.704	0.001
1/f	ALS-HC		2	183	-1.801	0.006
1/f	ALS-HC		5	183	-2.251	0.001
1/f	ALS-HC		8	183	-2.408	0.001
1/f	ALS-HC		9	183	-3.797	0
1/f	ALS-HC		10	183	-2.081	0.001
1/f	ALS-HC		11	183	-2.85	0.001
1/f	ALS-HC		12	183	-1.712	0.012
1/f	ALS-HC		13	183	-1.933	0.002
1/f	ALS-HC		17	183	-1.82	0.005
1/f	ALS-HC		21	183	-2.533	0.001
1/f	ALS-HC		24	183	-2.221	0.001
1/f	ALS-HC		25	183	-1.934	0.002
1/f	ALS-HC		26	183	-1.806	0.006
1/f	ALS-HC		28	183	-3.381	0.001
1/f	ALS-HC		29	183	-2.076	0.002
1/f	ALS-HC		31	183	-2.447	0.001
1/f	ALS-HC		34	183	-2.875	0.001
1/f	ALS-HC		35	183	-3.313	0.001
1/f	ALS-HC		37	183	-1.689	0.014
1/f	ALS-HC		39	183	-1.842	0.005
1/f	ALS-HC		40	183	-2.033	0.002
1/f	ALS-HC		43	183	-2.333	0.001
1/f	ALS-HC		47	183	-2.209	0.001
1/f	ALS-HC		49	183	-2.244	0.001
1/f	ALS-HC		50	183	-1.665	0.015
1/f	ALS-HC		51	183	-2.133	0.001
1/f	AD-HC		0	183	3.398	0.001
1/f	AD-HC		1	183	3.909	0.001
1/f	AD-HC		2	183	5.356	0
1/f	AD-HC		3	183	4.347	0.001
1/f	AD-HC		4	183	1.687	0.018
1/f	AD-HC		7	183	2.035	0.005
1/f	AD-HC		10	183	3.702	0.001
1/f	AD-HC		11	183	2.196	0.003
1/f	AD-HC		12	183	4.748	0.001
1/f	AD-HC		13	183	3.417	0.001
1/f	AD-HC		14	183	3.051	0.001
1/f	AD-HC		15	183	1.664	0.02
1/f	AD-HC		16	183	2.788	0.001
1/f	AD-HC		17	183	2.301	0.002
1/f	AD-HC		18	183	4.307	0.001
1/f	AD-HC		19	183	4.408	0.001
1/f	AD-HC		20	183	3.106	0.001
1/f	AD-HC		21	183	2.072	0.004
1/f	AD-HC		22	183	3.774	0.001
1/f	AD-HC		25	183	3.295	0.001
1/f	AD-HC		26	183	3.87	0.001
1/f	AD-HC		27	183	3.819	0.001
1/f	AD-HC		28	183	4.777	0.001
1/f	AD-HC		29	183	4.511	0.001
1/f	AD-HC		30	183	1.931	0.006
1/f	AD-HC		33	183	2.837	0.001
1/f	AD-HC		36	183	2.322	0.002
1/f	AD-HC		37	183	3.217	0.001
1/f	AD-HC		38	183	3.617	0.001
1/f	AD-HC		39	183	3.105	0.001
1/f	AD-HC		40	183	4.122	0.001
1/f	AD-HC		42	183	3.832	0.001
1/f	AD-HC		43	183	3.022	0.001
1/f	AD-HC		44	183	2.599	0.001
1/f	AD-HC		45	183	3.622	0.001
1/f	AD-HC		46	183	4.038	0.001
1/f	AD-HC		48	183	2.935	0.001
1/f	PD-ALS		5	183	2.313	0.041
1/f	PD-ALS		9	183	2.65	0.017
1/f	PD-ALS		10	183	2.286	0.045
1/f	PD-ALS		11	183	3.299	0.002
1/f	PD-ALS		31	183	2.335	0.039
1/f	PD-ALS		34	183	2.622	0.017
1/f	PD-ALS		35	183	2.679	0.016
1/f	PD-ALS		40	183	2.41	0.031
1/f	ALS-AD		0	183	-4.897	0.001
1/f	ALS-AD		1	183	-2.629	0.012
1/f	ALS-AD		2	183	-5.804	0.001
1/f	ALS-AD		3	183	-4.662	0.001
1/f	ALS-AD		5	183	-2.825	0.004
1/f	ALS-AD		8	183	-2.465	0.019
1/f	ALS-AD		9	183	-3.224	0.002
1/f	ALS-AD		10	183	-4.662	0.001
1/f	ALS-AD		11	183	-4.023	0.001
1/f	ALS-AD		12	183	-5.235	0.001
1/f	ALS-AD		13	183	-4.313	0.001
1/f	ALS-AD		14	183	-3.511	0.001
1/f	ALS-AD		17	183	-3.308	0.002
1/f	ALS-AD		18	183	-2.964	0.003
1/f	ALS-AD		19	183	-3.324	0.002
1/f	ALS-AD		21	183	-3.674	0.001
1/f	ALS-AD		22	183	-3.545	0.001
1/f	ALS-AD		25	183	-4.214	0.001
1/f	ALS-AD		26	183	-4.586	0.001
1/f	ALS-AD		27	183	-2.261	0.043
1/f	ALS-AD		28	183	-6.557	0
1/f	ALS-AD		29	183	-5.323	0.001
1/f	ALS-AD		31	183	-2.532	0.016
1/f	ALS-AD		33	183	-2.587	0.012
1/f	ALS-AD		34	183	-2.352	0.029
1/f	ALS-AD		35	183	-3.812	0.001
1/f	ALS-AD		36	183	-3.012	0.002
1/f	ALS-AD		37	183	-3.958	0.001
1/f	ALS-AD		38	183	-4.062	0.001
1/f	ALS-AD		39	183	-3.986	0.001
1/f	ALS-AD		40	183	-4.971	0.001
1/f	ALS-AD		42	183	-3.04	0.002
1/f	ALS-AD		43	183	-4.299	0.001
1/f	ALS-AD		44	183	-2.501	0.017
1/f	ALS-AD		45	183	-3.006	0.002
1/f	ALS-AD		46	183	-3.602	0.001
1/f	PD-AD		0	183	-2.468	0.028
1/f	PD-AD		2	183	-4.037	0.001
1/f	PD-AD		3	183	-2.542	0.024
1/f	PD-AD		12	183	-3.615	0.002
1/f	PD-AD		13	183	-2.925	0.009
1/f	PD-AD		22	183	-2.3	0.041
1/f	PD-AD		25	183	-3.303	0.004
1/f	PD-AD		26	183	-2.561	0.021
1/f	PD-AD		28	183	-4.859	0
1/f	PD-AD		29	183	-2.977	0.007
1/f	PD-AD		37	183	-2.876	0.01
1/f	PD-AD		38	183	-3.398	0.003
1/f	PD-AD		39	183	-2.732	0.016
1/f	PD-AD		40	183	-2.298	0.041
1/f	PD-AD		46	183	-2.45	0.03
1/f	PD-AD		48	183	-2.281	0.041
aec	PD-HC	1	0	183	2.838	0.025
aec	PD-HC	1	26	183	2.594	0.045
aec	ALS-HC	4	0	183	2.961	0.015
aec	ALS-HC	4	1	183	2.542	0.044
aec	ALS-HC	4	2	183	2.823	0.02
aec	ALS-HC	4	9	183	2.739	0.026
aec	ALS-HC	4	10	183	2.672	0.031
aec	ALS-HC	4	12	183	2.923	0.017
aec	ALS-HC	4	13	183	2.746	0.026
aec	ALS-HC	4	14	183	2.711	0.029
aec	ALS-HC	4	20	183	2.833	0.02
aec	ALS-HC	4	21	183	3.148	0.011
aec	ALS-HC	4	22	183	2.767	0.025
aec	ALS-HC	4	25	183	2.619	0.036
aec	ALS-HC	4	26	183	3.397	0.005
aec	ALS-HC	4	27	183	2.924	0.017
aec	ALS-HC	4	28	183	3.401	0.005
aec	ALS-HC	4	29	183	3.298	0.008
aec	ALS-HC	4	31	183	2.566	0.04
aec	ALS-HC	4	36	183	3.635	0.002
aec	ALS-HC	4	37	183	3.211	0.011
aec	ALS-HC	4	38	183	2.816	0.021
aec	ALS-HC	4	39	183	3.284	0.009
aec	ALS-HC	4	40	183	2.979	0.015
aec	ALS-HC	4	42	183	2.574	0.039
aec	ALS-HC	4	43	183	2.662	0.031
aec	ALS-HC	4	44	183	3.247	0.009
aec	ALS-HC	4	45	183	2.765	0.025
aec	ALS-HC	4	47	183	2.676	0.031
aec	ALS-HC	4	48	183	3.341	0.008
aec	ALS-HC	4	49	183	2.712	0.029
aec	ALS-HC	4	51	183	2.669	0.031
aec	ALS-HC	5	0	183	3.209	0.011
aec	ALS-HC	5	1	183	2.926	0.017
aec	ALS-HC	5	2	183	3.085	0.012
aec	ALS-HC	5	3	183	2.571	0.039
aec	ALS-HC	5	5	183	2.798	0.022
aec	ALS-HC	5	6	183	2.618	0.036
aec	ALS-HC	5	7	183	2.852	0.019
aec	ALS-HC	5	9	183	2.7	0.03
aec	ALS-HC	5	10	183	2.79	0.022
aec	ALS-HC	5	12	183	2.755	0.025
aec	ALS-HC	5	13	183	2.704	0.03
aec	ALS-HC	5	14	183	2.779	0.023
aec	ALS-HC	5	16	183	3.569	0.003
aec	ALS-HC	5	17	183	2.759	0.025
aec	ALS-HC	5	19	183	2.715	0.029
aec	ALS-HC	5	20	183	3.15	0.011
aec	ALS-HC	5	21	183	2.796	0.022
aec	ALS-HC	5	22	183	2.687	0.031
aec	ALS-HC	5	25	183	2.737	0.026
aec	ALS-HC	5	26	183	3.421	0.005
aec	ALS-HC	5	27	183	3.005	0.012
aec	ALS-HC	5	28	183	3.553	0.003
aec	ALS-HC	5	29	183	3.558	0.003
aec	ALS-HC	5	30	183	2.551	0.043
aec	ALS-HC	5	31	183	2.881	0.018
aec	ALS-HC	5	32	183	2.584	0.039
aec	ALS-HC	5	33	183	2.728	0.028
aec	ALS-HC	5	36	183	3.223	0.011
aec	ALS-HC	5	37	183	2.921	0.017
aec	ALS-HC	5	38	183	2.845	0.02
aec	ALS-HC	5	39	183	3.058	0.012
aec	ALS-HC	5	40	183	2.929	0.017
aec	ALS-HC	5	41	183	2.532	0.048
aec	ALS-HC	5	42	183	3.339	0.008
aec	ALS-HC	5	43	183	3.108	0.011
aec	ALS-HC	5	44	183	2.843	0.02
aec	ALS-HC	5	45	183	3.215	0.011
aec	ALS-HC	5	46	183	2.591	0.038
aec	ALS-HC	5	47	183	2.874	0.018
aec	ALS-HC	5	48	183	3.447	0.005
aec	ALS-HC	5	49	183	2.742	0.026
aec	ALS-HC	5	50	183	2.621	0.036
aec	ALS-HC	5	51	183	3.165	0.011
aec	AD-HC	0	0	183	3.742	0.002
aec	AD-HC	0	1	183	4.03	0.001
aec	AD-HC	0	2	183	3.148	0.009
aec	AD-HC	0	3	183	3.549	0.002
aec	AD-HC	0	4	183	3.586	0.002
aec	AD-HC	0	5	183	4.296	0.001
aec	AD-HC	0	6	183	3.289	0.007
aec	AD-HC	0	7	183	3.862	0.001
aec	AD-HC	0	8	183	4.111	0.001
aec	AD-HC	0	9	183	3.523	0.003
aec	AD-HC	0	10	183	3.589	0.002
aec	AD-HC	0	11	183	3.44	0.003
aec	AD-HC	0	12	183	3.274	0.007
aec	AD-HC	0	13	183	3.104	0.011
aec	AD-HC	0	14	183	3.787	0.002
aec	AD-HC	0	15	183	3.789	0.002
aec	AD-HC	0	16	183	4.008	0.001
aec	AD-HC	0	17	183	4.282	0.001
aec	AD-HC	0	18	183	3.7	0.002
aec	AD-HC	0	19	183	4.413	0.001
aec	AD-HC	0	20	183	3.557	0.002
aec	AD-HC	0	21	183	3.145	0.009
aec	AD-HC	0	22	183	3.613	0.002
aec	AD-HC	0	23	183	3.898	0.001
aec	AD-HC	0	24	183	3.562	0.002
aec	AD-HC	0	25	183	3.945	0.001
aec	AD-HC	0	26	183	3.891	0.001
aec	AD-HC	0	27	183	3.781	0.002
aec	AD-HC	0	28	183	2.966	0.019
aec	AD-HC	0	29	183	3.804	0.002
aec	AD-HC	0	30	183	3.691	0.002
aec	AD-HC	0	31	183	3.692	0.002
aec	AD-HC	0	32	183	4.005	0.001
aec	AD-HC	0	33	183	3.299	0.007
aec	AD-HC	0	34	183	3.281	0.007
aec	AD-HC	0	35	183	3.405	0.005
aec	AD-HC	0	36	183	2.811	0.024
aec	AD-HC	0	37	183	2.841	0.022
aec	AD-HC	0	38	183	2.651	0.039
aec	AD-HC	0	39	183	3.178	0.008
aec	AD-HC	0	40	183	3.41	0.005
aec	AD-HC	0	41	183	3.205	0.008
aec	AD-HC	0	42	183	3.955	0.001
aec	AD-HC	0	43	183	3.518	0.003
aec	AD-HC	0	44	183	3.575	0.002
aec	AD-HC	0	45	183	2.894	0.022
aec	AD-HC	0	46	183	3.443	0.003
aec	AD-HC	0	48	183	2.938	0.019
aec	AD-HC	0	49	183	3.621	0.002
aec	AD-HC	0	50	183	2.811	0.024
aec	AD-HC	0	51	183	3.332	0.007
aec	AD-HC	2	0	183	-3.449	0.003
aec	AD-HC	2	1	183	-3.419	0.005
aec	AD-HC	2	2	183	-4.112	0.001
aec	AD-HC	2	3	183	-4.046	0.001
aec	AD-HC	2	4	183	-2.659	0.039
aec	AD-HC	2	5	183	-2.676	0.038
aec	AD-HC	2	6	183	-2.596	0.047
aec	AD-HC	2	7	183	-3.775	0.002
aec	AD-HC	2	8	183	-2.74	0.028
aec	AD-HC	2	9	183	-4.24	0.001
aec	AD-HC	2	10	183	-4.178	0.001
aec	AD-HC	2	11	183	-5.126	0.001
aec	AD-HC	2	12	183	-4.91	0.001
aec	AD-HC	2	13	183	-5.305	0.001
aec	AD-HC	2	14	183	-4.546	0.001
aec	AD-HC	2	15	183	-4.591	0.001
aec	AD-HC	2	16	183	-4.572	0.001
aec	AD-HC	2	17	183	-4.436	0.001
aec	AD-HC	2	18	183	-4.64	0.001
aec	AD-HC	2	19	183	-4.147	0.001
aec	AD-HC	2	20	183	-4.167	0.001
aec	AD-HC	2	21	183	-3.347	0.007
aec	AD-HC	2	22	183	-3.974	0.001
aec	AD-HC	2	23	183	-3.03	0.017
aec	AD-HC	2	26	183	-2.929	0.019
aec	AD-HC	2	27	183	-3.874	0.001
aec	AD-HC	2	28	183	-4.55	0.001
aec	AD-HC	2	29	183	-5.022	0.001
aec	AD-HC	2	30	183	-3.081	0.012
aec	AD-HC	2	31	183	-3.688	0.002
aec	AD-HC	2	32	183	-2.922	0.02
aec	AD-HC	2	33	183	-3.844	0.002
aec	AD-HC	2	34	183	-3.575	0.002
aec	AD-HC	2	35	183	-4.152	0.001
aec	AD-HC	2	36	183	-5.789	0
aec	AD-HC	2	37	183	-4.551	0.001
aec	AD-HC	2	38	183	-5.239	0.001
aec	AD-HC	2	39	183	-5.068	0.001
aec	AD-HC	2	40	183	-5.47	0.001
aec	AD-HC	2	41	183	-4.422	0.001
aec	AD-HC	2	42	183	-4.37	0.001
aec	AD-HC	2	43	183	-4.724	0.001
aec	AD-HC	2	44	183	-4.94	0.001
aec	AD-HC	2	45	183	-5.101	0.001
aec	AD-HC	2	46	183	-4.629	0.001
aec	AD-HC	2	47	183	-3.075	0.012
aec	AD-HC	2	48	183	-3.709	0.002
aec	AD-HC	2	49	183	-4.321	0.001
aec	AD-HC	2	50	183	-2.938	0.019
aec	AD-HC	2	51	183	-3.319	0.007
aec	AD-HC	3	1	183	-4.164	0.001
aec	AD-HC	3	2	183	-3.26	0.007
aec	AD-HC	3	3	183	-3.44	0.003
aec	AD-HC	3	4	183	-2.837	0.022
aec	AD-HC	3	5	183	-3.056	0.013
aec	AD-HC	3	6	183	-3.842	0.002
aec	AD-HC	3	7	183	-3.622	0.002
aec	AD-HC	3	8	183	-3.425	0.005
aec	AD-HC	3	9	183	-3.545	0.002
aec	AD-HC	3	10	183	-3.46	0.003
aec	AD-HC	3	11	183	-3.213	0.008
aec	AD-HC	3	12	183	-3.163	0.009
aec	AD-HC	3	13	183	-3.44	0.003
aec	AD-HC	3	14	183	-4.248	0.001
aec	AD-HC	3	15	183	-4.614	0.001
aec	AD-HC	3	16	183	-4.529	0.001
aec	AD-HC	3	17	183	-4.009	0.001
aec	AD-HC	3	18	183	-4.887	0.001
aec	AD-HC	3	19	183	-4.789	0.001
aec	AD-HC	3	20	183	-4.349	0.001
aec	AD-HC	3	21	183	-3.566	0.002
aec	AD-HC	3	24	183	-3.319	0.007
aec	AD-HC	3	25	183	-4.134	0.001
aec	AD-HC	3	26	183	-2.648	0.039
aec	AD-HC	3	27	183	-4.021	0.001
aec	AD-HC	3	28	183	-2.687	0.035
aec	AD-HC	3	29	183	-3.866	0.001
aec	AD-HC	3	31	183	-3.068	0.012
aec	AD-HC	3	32	183	-3.421	0.005
aec	AD-HC	3	33	183	-3.472	0.003
aec	AD-HC	3	34	183	-3.1	0.011
aec	AD-HC	3	35	183	-3.412	0.005
aec	AD-HC	3	36	183	-4.244	0.001
aec	AD-HC	3	37	183	-3.761	0.002
aec	AD-HC	3	38	183	-3.076	0.012
aec	AD-HC	3	39	183	-3.412	0.005
aec	AD-HC	3	40	183	-4.458	0.001
aec	AD-HC	3	41	183	-4.52	0.001
aec	AD-HC	3	42	183	-4.506	0.001
aec	AD-HC	3	43	183	-4.277	0.001
aec	AD-HC	3	44	183	-5.003	0.001
aec	AD-HC	3	45	183	-4.725	0.001
aec	AD-HC	3	46	183	-4.617	0.001
aec	AD-HC	3	47	183	-2.922	0.02
aec	AD-HC	3	48	183	-2.999	0.017
aec	AD-HC	3	49	183	-3.172	0.009
aec	AD-HC	3	50	183	-3.866	0.001
aec	AD-HC	3	51	183	-3.814	0.002
aec	AD-HC	4	0	183	4.416	0.001
aec	AD-HC	4	2	183	2.591	0.048
aec	AD-HC	4	3	183	2.703	0.032
aec	AD-HC	4	11	183	2.638	0.041
aec	AD-HC	4	12	183	2.992	0.017
aec	AD-HC	4	19	183	2.591	0.048
aec	AD-HC	4	20	183	2.844	0.022
aec	AD-HC	4	22	183	2.688	0.035
aec	AD-HC	4	26	183	3.03	0.017
aec	AD-HC	4	27	183	3.149	0.009
aec	AD-HC	4	28	183	3.324	0.007
aec	AD-HC	4	37	183	2.985	0.018
aec	AD-HC	4	38	183	3.007	0.017
aec	AD-HC	4	39	183	2.698	0.034
aec	AD-HC	4	45	183	2.587	0.049
aec	AD-HC	4	48	183	2.896	0.022
aec	AD-HC	4	49	183	2.851	0.022
aec	AD-HC	4	51	183	2.738	0.028
aec	AD-HC	5	0	183	3.565	0.002
aec	ALS-AD	0	5	183	-3.584	0.004
aec	ALS-AD	0	7	183	-2.89	0.046
aec	ALS-AD	0	8	183	-2.903	0.043
aec	ALS-AD	0	15	183	-3.02	0.028
aec	ALS-AD	0	17	183	-3.148	0.016
aec	ALS-AD	0	19	183	-3.149	0.016
aec	ALS-AD	2	2	183	3.097	0.019
aec	ALS-AD	2	3	183	3.031	0.027
aec	ALS-AD	2	9	183	2.874	0.049
aec	ALS-AD	2	10	183	3.237	0.01
aec	ALS-AD	2	11	183	3.953	0.002
aec	ALS-AD	2	12	183	3.372	0.006
aec	ALS-AD	2	13	183	4.09	0.001
aec	ALS-AD	2	14	183	3.763	0.003
aec	ALS-AD	2	15	183	3.058	0.023
aec	ALS-AD	2	16	183	3.119	0.017
aec	ALS-AD	2	17	183	3.157	0.014
aec	ALS-AD	2	18	183	3.623	0.003
aec	ALS-AD	2	19	183	3.093	0.019
aec	ALS-AD	2	29	183	3.122	0.017
aec	ALS-AD	2	33	183	2.936	0.039
aec	ALS-AD	2	35	183	2.89	0.046
aec	ALS-AD	2	36	183	3.908	0.002
aec	ALS-AD	2	37	183	3.351	0.007
aec	ALS-AD	2	38	183	3.296	0.009
aec	ALS-AD	2	39	183	3.785	0.003
aec	ALS-AD	2	40	183	3.432	0.005
aec	ALS-AD	2	42	183	2.972	0.033
aec	ALS-AD	2	43	183	3.028	0.028
aec	ALS-AD	2	44	183	3.327	0.008
aec	ALS-AD	2	45	183	3.657	0.003
aec	ALS-AD	2	46	183	2.878	0.049
aec	ALS-AD	3	1	183	3.389	0.006
aec	ALS-AD	3	2	183	2.885	0.047
aec	ALS-AD	3	3	183	2.959	0.033
aec	ALS-AD	3	14	183	3.382	0.006
aec	ALS-AD	3	15	183	3.378	0.006
aec	ALS-AD	3	16	183	3.698	0.003
aec	ALS-AD	3	18	183	3.948	0.002
aec	ALS-AD	3	19	183	3.817	0.003
aec	ALS-AD	3	20	183	3.275	0.01
aec	ALS-AD	3	25	183	3.118	0.017
aec	ALS-AD	3	27	183	3.469	0.005
aec	ALS-AD	3	29	183	2.898	0.045
aec	ALS-AD	3	36	183	2.925	0.041
aec	ALS-AD	3	37	183	2.871	0.049
aec	ALS-AD	3	40	183	3.32	0.008
aec	ALS-AD	3	41	183	3.332	0.008
aec	ALS-AD	3	42	183	3.325	0.008
aec	ALS-AD	3	43	183	2.893	0.046
aec	ALS-AD	3	44	183	3.65	0.003
aec	ALS-AD	3	45	183	3.747	0.003
aec	ALS-AD	3	46	183	3.122	0.017
aec	ALS-AD	3	50	183	3.124	0.017
aec	ALS-AD	3	51	183	2.902	0.043
aec	PD-AD	0	1	183	-2.901	0.039
aec	PD-AD	0	5	183	-3.455	0.008
aec	PD-AD	0	6	183	-2.85	0.043
aec	PD-AD	0	7	183	-3.141	0.015
aec	PD-AD	0	8	183	-3.318	0.012
aec	PD-AD	0	10	183	-2.81	0.048
aec	PD-AD	0	14	183	-2.906	0.039
aec	PD-AD	0	15	183	-2.966	0.035
aec	PD-AD	0	16	183	-2.797	0.049
aec	PD-AD	0	17	183	-3.242	0.013
aec	PD-AD	0	19	183	-3.14	0.016
aec	PD-AD	0	23	183	-3.126	0.016
aec	PD-AD	0	24	183	-2.886	0.041
aec	PD-AD	0	25	183	-2.953	0.036
aec	PD-AD	0	27	183	-2.925	0.037
aec	PD-AD	0	29	183	-2.984	0.033
aec	PD-AD	0	30	183	-2.989	0.033
aec	PD-AD	0	31	183	-2.955	0.036
aec	PD-AD	0	32	183	-3.316	0.012
aec	PD-AD	0	35	183	-2.869	0.043
aec	PD-AD	0	42	183	-2.957	0.036
aec	PD-AD	0	51	183	-2.933	0.037
aec	PD-AD	2	0	183	2.939	0.037
aec	PD-AD	2	2	183	3.553	0.008
aec	PD-AD	2	3	183	3.181	0.014
aec	PD-AD	2	7	183	3.006	0.031
aec	PD-AD	2	9	183	3.049	0.022
aec	PD-AD	2	10	183	3.327	0.012
aec	PD-AD	2	11	183	3.938	0.001
aec	PD-AD	2	12	183	3.449	0.008
aec	PD-AD	2	13	183	3.434	0.008
aec	PD-AD	2	14	183	3.322	0.012
aec	PD-AD	2	15	183	3.171	0.014
aec	PD-AD	2	16	183	3.441	0.008
aec	PD-AD	2	17	183	3.905	0.003
aec	PD-AD	2	18	183	3.455	0.008
aec	PD-AD	2	19	183	3.15	0.015
aec	PD-AD	2	20	183	3.259	0.013
aec	PD-AD	2	27	183	3.089	0.019
aec	PD-AD	2	28	183	3.591	0.007
aec	PD-AD	2	29	183	3.844	0.003
aec	PD-AD	2	31	183	3.41	0.009
aec	PD-AD	2	33	183	3.218	0.013
aec	PD-AD	2	35	183	3.163	0.015
aec	PD-AD	2	36	183	3.447	0.008
aec	PD-AD	2	37	183	3.232	0.013
aec	PD-AD	2	38	183	3.881	0.003
aec	PD-AD	2	39	183	3.168	0.014
aec	PD-AD	2	40	183	3.418	0.009
aec	PD-AD	2	41	183	3.24	0.013
aec	PD-AD	2	42	183	3.375	0.011
aec	PD-AD	2	43	183	3.449	0.008
aec	PD-AD	2	44	183	3.441	0.008
aec	PD-AD	2	45	183	3.806	0.004
aec	PD-AD	2	46	183	3.505	0.008
aec	PD-AD	2	48	183	2.898	0.039
aec	PD-AD	2	49	183	2.896	0.041
aec	PD-AD	3	1	183	3.04	0.025
aec	PD-AD	3	16	183	2.821	0.048
aec	PD-AD	3	19	183	2.81	0.048
aec	PD-AD	3	45	183	2.857	0.043
aec	PD-AD	3	46	183	3.215	0.013
aec	PD-AD	4	0	183	-2.93	0.037
aec	PD-AD	5	0	183	-2.819	0.048
coe	PD-HC		0	183	-3.191	0.001
coe	PD-HC		1	183	-4.532	0.001
coe	PD-HC		2	183	-3.235	0.001
coe	PD-HC		3	183	-3.194	0.001
coe	PD-HC		4	183	-3.59	0.001
coe	PD-HC		5	183	-3.36	0.001
coe	PD-HC		6	183	-3.051	0.001
coe	PD-HC		7	183	-4.115	0.001
coe	PD-HC		8	183	-2.547	0.001
coe	PD-HC		9	183	-2.875	0.001
coe	PD-HC		10	183	-3.621	0.001
coe	PD-HC		11	183	-2.679	0.001
coe	PD-HC		12	183	-2.649	0.001
coe	PD-HC		13	183	-2.013	0.008
coe	PD-HC		14	183	-3.128	0.001
coe	PD-HC		15	183	-3.885	0.001
coe	PD-HC		16	183	-4.47	0.001
coe	PD-HC		17	183	-3.909	0.001
coe	PD-HC		18	183	-4.44	0.001
coe	PD-HC		19	183	-3.562	0.001
coe	PD-HC		20	183	-4.33	0.001
coe	PD-HC		21	183	-2.667	0.001
coe	PD-HC		23	183	-2.581	0.001
coe	PD-HC		24	183	-2.762	0.001
coe	PD-HC		25	183	-3.886	0.001
coe	PD-HC		26	183	-3.449	0.001
coe	PD-HC		27	183	-4.832	0
coe	PD-HC		28	183	-2.689	0.001
coe	PD-HC		29	183	-3.453	0.001
coe	PD-HC		30	183	-3.419	0.001
coe	PD-HC		31	183	-3.134	0.001
coe	PD-HC		32	183	-3.052	0.001
coe	PD-HC		33	183	-3.775	0.001
coe	PD-HC		34	183	-2.441	0.001
coe	PD-HC		35	183	-2.906	0.001
coe	PD-HC		36	183	-3.361	0.001
coe	PD-HC		37	183	-2.474	0.001
coe	PD-HC		38	183	-3.952	0.001
coe	PD-HC		39	183	-1.759	0.028
coe	PD-HC		40	183	-4.241	0.001
coe	PD-HC		41	183	-3.972	0.001
coe	PD-HC		42	183	-3.819	0.001
coe	PD-HC		43	183	-3.853	0.001
coe	PD-HC		44	183	-4.3	0.001
coe	PD-HC		45	183	-4.716	0.001
coe	PD-HC		46	183	-4.602	0.001
coe	PD-HC		47	183	-2.757	0.001
coe	PD-HC		49	183	-2.149	0.004
coe	PD-HC		50	183	-2.37	0.001
coe	PD-HC		51	183	-2.83	0.001
coe	ALS-HC		4	183	-1.929	0.008
coe	ALS-HC		5	183	-1.798	0.018
coe	ALS-HC		7	183	-1.828	0.015
coe	ALS-HC		9	183	-2.263	0.004
coe	ALS-HC		10	183	-1.593	0.048
coe	ALS-HC		11	183	-1.855	0.012
coe	ALS-HC		21	183	-2.623	0.001
coe	ALS-HC		23	183	-2.248	0.005
coe	ALS-HC		25	183	-2.036	0.007
coe	ALS-HC		27	183	-1.711	0.026
coe	ALS-HC		32	183	-1.84	0.013
coe	ALS-HC		33	183	-1.716	0.026
coe	ALS-HC		34	183	-1.655	0.038
coe	ALS-HC		35	183	-1.984	0.007
coe	ALS-HC		36	183	-1.73	0.025
coe	ALS-HC		37	183	-1.98	0.007
coe	ALS-HC		41	183	-1.807	0.017
coe	ALS-HC		43	183	-1.775	0.018
coe	ALS-HC		46	183	-1.872	0.012
coe	ALS-HC		47	183	-1.632	0.042
coe	AD-HC		0	183	-5.721	0.001
coe	AD-HC		1	183	-8.782	0
coe	AD-HC		2	183	-2.379	0.003
coe	AD-HC		3	183	-3.423	0.001
coe	AD-HC		4	183	-1.992	0.01
coe	AD-HC		5	183	-3.673	0.001
coe	AD-HC		6	183	-3.917	0.001
coe	AD-HC		7	183	-3.561	0.001
coe	AD-HC		8	183	-4.352	0.001
coe	AD-HC		9	183	-4.217	0.001
coe	AD-HC		10	183	-4.796	0.001
coe	AD-HC		12	183	-2.574	0.001
coe	AD-HC		13	183	-3.544	0.001
coe	AD-HC		14	183	-3.741	0.001
coe	AD-HC		15	183	-4.075	0.001
coe	AD-HC		16	183	-5.729	0.001
coe	AD-HC		17	183	-4.8	0.001
coe	AD-HC		18	183	-7.446	0.001
coe	AD-HC		19	183	-2.706	0.001
coe	AD-HC		20	183	-7.444	0.001
coe	AD-HC		21	183	-3.874	0.001
coe	AD-HC		22	183	-2.767	0.001
coe	AD-HC		23	183	-3.906	0.001
coe	AD-HC		24	183	-4.147	0.001
coe	AD-HC		25	183	-1.832	0.022
coe	AD-HC		26	183	-6.229	0.001
coe	AD-HC		27	183	-7.935	0.001
coe	AD-HC		28	183	-5.365	0.001
coe	AD-HC		29	183	-6.959	0.001
coe	AD-HC		30	183	-2.326	0.004
coe	AD-HC		31	183	-2.231	0.005
coe	AD-HC		32	183	-4.161	0.001
coe	AD-HC		33	183	-3.189	0.001
coe	AD-HC		34	183	-3.86	0.001
coe	AD-HC		35	183	-3.243	0.001
coe	AD-HC		36	183	-4.556	0.001
coe	AD-HC		37	183	-4.588	0.001
coe	AD-HC		38	183	-8.222	0.001
coe	AD-HC		39	183	-3.794	0.001
coe	AD-HC		40	183	-8.448	0.001
coe	AD-HC		41	183	-2.877	0.001
coe	AD-HC		42	183	-3.771	0.001
coe	AD-HC		43	183	-4.329	0.001
coe	AD-HC		44	183	-8.365	0.001
coe	AD-HC		45	183	-8.542	0.001
coe	AD-HC		46	183	-8.052	0.001
coe	AD-HC		47	183	-5.169	0.001
coe	AD-HC		48	183	-2.188	0.006
coe	AD-HC		49	183	-4.178	0.001
coe	AD-HC		50	183	-4.934	0.001
coe	AD-HC		51	183	-5.397	0.001
coe	PD-ALS		1	183	-3.036	0
coe	PD-ALS		3	183	-2.397	0.038
coe	PD-ALS		15	183	-2.462	0.037
coe	PD-ALS		16	183	-2.678	0.018
coe	PD-ALS		18	183	-2.568	0.026
coe	PD-ALS		20	183	-2.786	0.007
coe	PD-ALS		26	183	-2.701	0.016
coe	PD-ALS		27	183	-2.735	0.014
coe	PD-ALS		29	183	-2.506	0.034
coe	PD-ALS		38	183	-2.46	0.037
coe	PD-ALS		40	183	-2.686	0.017
coe	PD-ALS		44	183	-2.468	0.037
coe	PD-ALS		45	183	-2.836	0.005
coe	PD-ALS		46	183	-2.423	0.037
coe	ALS-AD		0	183	3.936	0.001
coe	ALS-AD		1	183	6.458	0
coe	ALS-AD		3	183	2.544	0.018
coe	ALS-AD		8	183	2.738	0.01
coe	ALS-AD		10	183	2.702	0.01
coe	ALS-AD		13	183	2.899	0.008
coe	ALS-AD		14	183	2.4	0.037
coe	ALS-AD		15	183	2.552	0.017
coe	ALS-AD		16	183	3.629	0.001
coe	ALS-AD		17	183	2.948	0.008
coe	ALS-AD		18	183	4.952	0.001
coe	ALS-AD		20	183	5.272	0.001
coe	ALS-AD		24	183	2.986	0.004
coe	ALS-AD		26	183	4.946	0.001
coe	ALS-AD		27	183	5.189	0.001
coe	ALS-AD		28	183	4.282	0.001
coe	ALS-AD		29	183	5.34	0.001
coe	ALS-AD		36	183	2.398	0.037
coe	ALS-AD		38	183	5.899	0.001
coe	ALS-AD		39	183	3.002	0.004
coe	ALS-AD		40	183	6.071	0.001
coe	ALS-AD		44	183	5.724	0.001
coe	ALS-AD		45	183	5.893	0.001
coe	ALS-AD		46	183	5.16	0.001
coe	ALS-AD		47	183	2.977	0.004
coe	ALS-AD		49	183	2.396	0.037
coe	ALS-AD		50	183	3.267	0.002
coe	ALS-AD		51	183	3.261	0.002
coe	PD-AD		1	183	3.076	0.007
coe	PD-AD		29	183	2.549	0.03
coe	PD-AD		38	183	3.114	0.006
coe	PD-AD		40	183	3.055	0.007
coe	PD-AD		44	183	2.943	0.011
coe	PD-AD		45	183	2.744	0.018
coe	PD-AD		46	183	2.461	0.034
power	PD-HC	1	0	183	4.006	0.001
power	PD-HC	1	1	183	4.977	0.001
power	PD-HC	1	2	183	5.355	0.001
power	PD-HC	1	3	183	5.004	0.001
power	PD-HC	1	4	183	4.323	0.001
power	PD-HC	1	5	183	3.756	0.001
power	PD-HC	1	6	183	2.602	0.011
power	PD-HC	1	7	183	4.279	0.001
power	PD-HC	1	9	183	2.988	0.003
power	PD-HC	1	10	183	4.094	0.001
power	PD-HC	1	11	183	3.624	0.001
power	PD-HC	1	12	183	4.521	0.001
power	PD-HC	1	13	183	2.667	0.01
power	PD-HC	1	14	183	4.109	0.001
power	PD-HC	1	15	183	4.363	0.001
power	PD-HC	1	16	183	5.553	0
power	PD-HC	1	17	183	3.399	0.001
power	PD-HC	1	18	183	4.042	0.001
power	PD-HC	1	19	183	4.34	0.001
power	PD-HC	1	20	183	4.782	0.001
power	PD-HC	1	21	183	2.923	0.003
power	PD-HC	1	22	183	3.117	0.001
power	PD-HC	1	23	183	3.268	0.001
power	PD-HC	1	24	183	2.738	0.006
power	PD-HC	1	25	183	2.964	0.003
power	PD-HC	1	26	183	4.117	0.001
power	PD-HC	1	27	183	5.365	0.001
power	PD-HC	1	28	183	3.103	0.001
power	PD-HC	1	29	183	4.946	0.001
power	PD-HC	1	30	183	4.736	0.001
power	PD-HC	1	31	183	3.723	0.001
power	PD-HC	1	32	183	2.943	0.003
power	PD-HC	1	33	183	5.326	0.001
power	PD-HC	1	34	183	2.794	0.004
power	PD-HC	1	35	183	3.282	0.001
power	PD-HC	1	36	183	3.889	0.001
power	PD-HC	1	37	183	2.283	0.039
power	PD-HC	1	38	183	2.601	0.011
power	PD-HC	1	39	183	2.291	0.039
power	PD-HC	1	40	183	3.902	0.001
power	PD-HC	1	41	183	4.559	0.001
power	PD-HC	1	42	183	4.875	0.001
power	PD-HC	1	43	183	3.672	0.001
power	PD-HC	1	44	183	4.223	0.001
power	PD-HC	1	45	183	4.217	0.001
power	PD-HC	1	46	183	5.303	0.001
power	PD-HC	1	47	183	2.455	0.024
power	PD-HC	1	48	183	3.112	0.001
power	PD-HC	1	49	183	3.426	0.001
power	PD-HC	1	50	183	2.833	0.004
power	PD-HC	1	51	183	2.897	0.003
power	PD-HC	2	7	183	2.735	0.006
power	PD-HC	2	17	183	2.298	0.038
power	PD-HC	2	18	183	2.379	0.028
power	PD-HC	2	27	183	2.341	0.034
power	PD-HC	2	32	183	2.361	0.031
power	PD-HC	2	33	183	2.64	0.011
power	PD-HC	2	43	183	2.391	0.027
power	PD-HC	2	44	183	2.306	0.038
power	PD-HC	3	0	183	-3.68	0.001
power	PD-HC	3	1	183	-3.842	0.001
power	PD-HC	3	2	183	-4.597	0.001
power	PD-HC	3	3	183	-4.474	0.001
power	PD-HC	3	4	183	-3.553	0.001
power	PD-HC	3	7	183	-3.202	0.001
power	PD-HC	3	9	183	-2.85	0.004
power	PD-HC	3	10	183	-3.751	0.001
power	PD-HC	3	11	183	-4.201	0.001
power	PD-HC	3	12	183	-3.822	0.001
power	PD-HC	3	13	183	-2.841	0.004
power	PD-HC	3	14	183	-4.503	0.001
power	PD-HC	3	15	183	-3.682	0.001
power	PD-HC	3	16	183	-3.874	0.001
power	PD-HC	3	17	183	-3.668	0.001
power	PD-HC	3	18	183	-4.49	0.001
power	PD-HC	3	19	183	-4.625	0.001
power	PD-HC	3	20	183	-4.372	0.001
power	PD-HC	3	22	183	-2.255	0.039
power	PD-HC	3	23	183	-2.552	0.019
power	PD-HC	3	26	183	-3.115	0.001
power	PD-HC	3	27	183	-4.545	0.001
power	PD-HC	3	28	183	-3.522	0.001
power	PD-HC	3	29	183	-4.302	0.001
power	PD-HC	3	30	183	-3.028	0.001
power	PD-HC	3	31	183	-2.905	0.003
power	PD-HC	3	33	183	-3.838	0.001
power	PD-HC	3	35	183	-2.869	0.003
power	PD-HC	3	36	183	-2.916	0.003
power	PD-HC	3	37	183	-2.618	0.011
power	PD-HC	3	38	183	-2.944	0.003
power	PD-HC	3	39	183	-3.048	0.001
power	PD-HC	3	40	183	-4.694	0.001
power	PD-HC	3	41	183	-4.227	0.001
power	PD-HC	3	42	183	-3.845	0.001
power	PD-HC	3	43	183	-4.067	0.001
power	PD-HC	3	44	183	-4.428	0.001
power	PD-HC	3	45	183	-4.589	0.001
power	PD-HC	3	46	183	-4.009	0.001
power	PD-HC	3	47	183	-2.925	0.003
power	PD-HC	3	48	183	-2.401	0.026
power	PD-HC	4	1	183	-4.13	0.001
power	PD-HC	4	3	183	-2.501	0.021
power	PD-HC	4	16	183	-2.29	0.039
power	PD-HC	4	18	183	-2.908	0.003
power	PD-HC	4	19	183	-3.544	0.001
power	PD-HC	4	26	183	-2.308	0.038
power	PD-HC	4	27	183	-4.263	0.001
power	PD-HC	4	33	183	-2.396	0.027
power	PD-HC	4	42	183	-2.599	0.011
power	PD-HC	4	44	183	-2.516	0.021
power	PD-HC	4	45	183	-3.164	0.001
power	PD-HC	4	46	183	-2.865	0.003
power	PD-HC	5	1	183	-2.636	0.011
power	PD-HC	5	27	183	-2.784	0.004
power	ALS-HC	0	48	183	2.998	0.001
power	ALS-HC	2	27	183	2.329	0.029
power	ALS-HC	2	39	183	-2.446	0.017
power	ALS-HC	3	9	183	-2.881	0.001
power	ALS-HC	3	17	183	-2.368	0.025
power	ALS-HC	3	22	183	-2.44	0.017
power	ALS-HC	3	23	183	-2.829	0.001
power	ALS-HC	3	29	183	-2.234	0.049
power	ALS-HC	3	31	183	-2.466	0.017
power	ALS-HC	3	48	183	-2.625	0.008
power	ALS-HC	4	9	183	2.785	0.001
power	ALS-HC	4	11	183	2.444	0.017
power	ALS-HC	4	13	183	2.341	0.027
power	ALS-HC	4	27	183	-2.491	0.016
power	ALS-HC	4	28	183	2.384	0.022
power	ALS-HC	4	35	183	2.302	0.035
power	ALS-HC	5	8	183	2.638	0.007
power	ALS-HC	5	9	183	4.066	0
power	ALS-HC	5	10	183	2.313	0.031
power	ALS-HC	5	11	183	3.473	0.001
power	ALS-HC	5	13	183	2.87	0.001
power	ALS-HC	5	17	183	2.24	0.046
power	ALS-HC	5	21	183	2.989	0.001
power	ALS-HC	5	23	183	2.944	0.001
power	ALS-HC	5	24	183	2.339	0.028
power	ALS-HC	5	28	183	3.113	0.001
power	ALS-HC	5	31	183	2.962	0.001
power	ALS-HC	5	34	183	2.703	0.001
power	ALS-HC	5	35	183	3.629	0.001
power	ALS-HC	5	39	183	2.665	0.003
power	ALS-HC	5	43	183	3.073	0.001
power	ALS-HC	5	47	183	2.954	0.001
power	ALS-HC	5	49	183	3.157	0.001
power	AD-HC	0	0	183	7.107	0.001
power	AD-HC	0	1	183	8.237	0.001
power	AD-HC	0	2	183	10.394	0
power	AD-HC	0	3	183	8.538	0.001
power	AD-HC	0	4	183	5.17	0.001
power	AD-HC	0	5	183	5.908	0.001
power	AD-HC	0	6	183	4.946	0.001
power	AD-HC	0	7	183	5.955	0.001
power	AD-HC	0	8	183	5.238	0.001
power	AD-HC	0	9	183	6.73	0.001
power	AD-HC	0	10	183	8.183	0.001
power	AD-HC	0	11	183	6.394	0.001
power	AD-HC	0	12	183	7.815	0.001
power	AD-HC	0	13	183	6.562	0.001
power	AD-HC	0	14	183	8.289	0.001
power	AD-HC	0	15	183	6.404	0.001
power	AD-HC	0	16	183	7.353	0.001
power	AD-HC	0	17	183	6.808	0.001
power	AD-HC	0	18	183	7.626	0.001
power	AD-HC	0	19	183	8.167	0.001
power	AD-HC	0	20	183	7.208	0.001
power	AD-HC	0	21	183	4.211	0.001
power	AD-HC	0	22	183	6.634	0.001
power	AD-HC	0	23	183	6.051	0.001
power	AD-HC	0	24	183	4.032	0.001
power	AD-HC	0	25	183	6.505	0.001
power	AD-HC	0	26	183	7.798	0.001
power	AD-HC	0	27	183	8.333	0.001
power	AD-HC	0	28	183	8.981	0.001
power	AD-HC	0	29	183	8.965	0.001
power	AD-HC	0	30	183	5.34	0.001
power	AD-HC	0	31	183	5.401	0.001
power	AD-HC	0	32	183	5.457	0.001
power	AD-HC	0	33	183	6.45	0.001
power	AD-HC	0	34	183	4.81	0.001
power	AD-HC	0	35	183	6.231	0.001
power	AD-HC	0	36	183	6.814	0.001
power	AD-HC	0	37	183	6.173	0.001
power	AD-HC	0	38	183	7.39	0.001
power	AD-HC	0	39	183	5.685	0.001
power	AD-HC	0	40	183	8.963	0.001
power	AD-HC	0	41	183	5.884	0.001
power	AD-HC	0	42	183	7.545	0.001
power	AD-HC	0	43	183	6.801	0.001
power	AD-HC	0	44	183	8.313	0.001
power	AD-HC	0	45	183	7.358	0.001
power	AD-HC	0	46	183	7.313	0.001
power	AD-HC	0	47	183	3.326	0.002
power	AD-HC	0	48	183	5.409	0.001
power	AD-HC	0	49	183	4.92	0.001
power	AD-HC	0	50	183	3.355	0.002
power	AD-HC	0	51	183	4.019	0.001
power	AD-HC	1	0	183	6.832	0.001
power	AD-HC	1	1	183	7.044	0.001
power	AD-HC	1	2	183	6.678	0.001
power	AD-HC	1	3	183	8.213	0.001
power	AD-HC	1	4	183	4.421	0.001
power	AD-HC	1	5	183	5.85	0.001
power	AD-HC	1	6	183	4.022	0.001
power	AD-HC	1	7	183	5.406	0.001
power	AD-HC	1	8	183	5.264	0.001
power	AD-HC	1	9	183	4.851	0.001
power	AD-HC	1	10	183	7.207	0.001
power	AD-HC	1	11	183	6.642	0.001
power	AD-HC	1	12	183	9.38	0.001
power	AD-HC	1	13	183	6.655	0.001
power	AD-HC	1	14	183	7.714	0.001
power	AD-HC	1	15	183	7.156	0.001
power	AD-HC	1	16	183	6.605	0.001
power	AD-HC	1	17	183	6.372	0.001
power	AD-HC	1	18	183	8.254	0.001
power	AD-HC	1	19	183	7.68	0.001
power	AD-HC	1	20	183	8.052	0.001
power	AD-HC	1	21	183	5.886	0.001
power	AD-HC	1	22	183	5.89	0.001
power	AD-HC	1	23	183	4.82	0.001
power	AD-HC	1	24	183	4.736	0.001
power	AD-HC	1	25	183	4.739	0.001
power	AD-HC	1	26	183	6.556	0.001
power	AD-HC	1	27	183	7.188	0.001
power	AD-HC	1	28	183	5.784	0.001
power	AD-HC	1	29	183	6.397	0.001
power	AD-HC	1	30	183	4.789	0.001
power	AD-HC	1	31	183	5.308	0.001
power	AD-HC	1	32	183	3.817	0.001
power	AD-HC	1	33	183	6.361	0.001
power	AD-HC	1	34	183	4.776	0.001
power	AD-HC	1	35	183	4.637	0.001
power	AD-HC	1	36	183	6.571	0.001
power	AD-HC	1	37	183	6.948	0.001
power	AD-HC	1	38	183	6.682	0.001
power	AD-HC	1	39	183	6.363	0.001
power	AD-HC	1	40	183	7.779	0.001
power	AD-HC	1	41	183	5.79	0.001
power	AD-HC	1	42	183	6.477	0.001
power	AD-HC	1	43	183	6.809	0.001
power	AD-HC	1	44	183	7.869	0.001
power	AD-HC	1	45	183	7.874	0.001
power	AD-HC	1	46	183	7.828	0.001
power	AD-HC	1	47	183	4.405	0.001
power	AD-HC	1	48	183	5.492	0.001
power	AD-HC	1	49	183	5.734	0.001
power	AD-HC	1	50	183	5.195	0.001
power	AD-HC	1	51	183	4.217	0.001
power	AD-HC	2	1	183	-3.023	0.003
power	AD-HC	2	2	183	-3.352	0.002
power	AD-HC	2	3	183	-4.081	0.001
power	AD-HC	2	9	183	-3.782	0.001
power	AD-HC	2	10	183	-3.518	0.001
power	AD-HC	2	11	183	-3.986	0.001
power	AD-HC	2	12	183	-3.631	0.001
power	AD-HC	2	13	183	-3.776	0.001
power	AD-HC	2	14	183	-4.096	0.001
power	AD-HC	2	15	183	-2.749	0.003
power	AD-HC	2	16	183	-3.594	0.001
power	AD-HC	2	18	183	-2.57	0.018
power	AD-HC	2	19	183	-3.329	0.002
power	AD-HC	2	20	183	-3.488	0.001
power	AD-HC	2	22	183	-2.672	0.006
power	AD-HC	2	23	183	-2.715	0.003
power	AD-HC	2	27	183	-2.733	0.003
power	AD-HC	2	28	183	-3.448	0.001
power	AD-HC	2	29	183	-4.028	0.001
power	AD-HC	2	33	183	-2.366	0.038
power	AD-HC	2	35	183	-4.066	0.001
power	AD-HC	2	36	183	-5.076	0.001
power	AD-HC	2	37	183	-4.024	0.001
power	AD-HC	2	38	183	-3.395	0.001
power	AD-HC	2	39	183	-3.117	0.003
power	AD-HC	2	40	183	-4.724	0.001
power	AD-HC	2	41	183	-2.917	0.003
power	AD-HC	2	42	183	-3.267	0.002
power	AD-HC	2	43	183	-3.285	0.002
power	AD-HC	2	44	183	-3.914	0.001
power	AD-HC	2	45	183	-3.386	0.001
power	AD-HC	2	46	183	-2.932	0.003
power	AD-HC	2	48	183	-2.821	0.003
power	AD-HC	2	49	183	-2.819	0.003
power	AD-HC	3	0	183	-6.705	0.001
power	AD-HC	3	1	183	-7.283	0.001
power	AD-HC	3	2	183	-7.969	0.001
power	AD-HC	3	3	183	-8.61	0.001
power	AD-HC	3	4	183	-4.431	0.001
power	AD-HC	3	5	183	-6.12	0.001
power	AD-HC	3	6	183	-4.804	0.001
power	AD-HC	3	7	183	-5.324	0.001
power	AD-HC	3	8	183	-5.506	0.001
power	AD-HC	3	9	183	-7.231	0.001
power	AD-HC	3	10	183	-7.857	0.001
power	AD-HC	3	11	183	-8.618	0.001
power	AD-HC	3	12	183	-9.828	0.001
power	AD-HC	3	13	183	-9	0.001
power	AD-HC	3	14	183	-9.401	0.001
power	AD-HC	3	15	183	-6.601	0.001
power	AD-HC	3	16	183	-7.529	0.001
power	AD-HC	3	17	183	-7.388	0.001
power	AD-HC	3	18	183	-9.223	0.001
power	AD-HC	3	19	183	-8.529	0.001
power	AD-HC	3	20	183	-7.529	0.001
power	AD-HC	3	21	183	-5.742	0.001
power	AD-HC	3	22	183	-7.426	0.001
power	AD-HC	3	23	183	-6.848	0.001
power	AD-HC	3	24	183	-5.475	0.001
power	AD-HC	3	25	183	-5.16	0.001
power	AD-HC	3	26	183	-5.687	0.001
power	AD-HC	3	27	183	-7.571	0.001
power	AD-HC	3	28	183	-7.418	0.001
power	AD-HC	3	29	183	-7.661	0.001
power	AD-HC	3	30	183	-4.293	0.001
power	AD-HC	3	31	183	-5.718	0.001
power	AD-HC	3	32	183	-4.574	0.001
power	AD-HC	3	33	183	-5.926	0.001
power	AD-HC	3	34	183	-5.932	0.001
power	AD-HC	3	35	183	-6.785	0.001
power	AD-HC	3	36	183	-6.409	0.001
power	AD-HC	3	37	183	-7.779	0.001
power	AD-HC	3	38	183	-9.177	0.001
power	AD-HC	3	39	183	-8.574	0.001
power	AD-HC	3	40	183	-8.353	0.001
power	AD-HC	3	41	183	-5.579	0.001
power	AD-HC	3	42	183	-6.519	0.001
power	AD-HC	3	43	183	-7.16	0.001
power	AD-HC	3	44	183	-8.54	0.001
power	AD-HC	3	45	183	-8.486	0.001
power	AD-HC	3	46	183	-7.607	0.001
power	AD-HC	3	47	183	-5.187	0.001
power	AD-HC	3	48	183	-7.095	0.001
power	AD-HC	3	49	183	-5.972	0.001
power	AD-HC	3	50	183	-6.182	0.001
power	AD-HC	3	51	183	-4.655	0.001
power	AD-HC	4	12	183	-2.462	0.027
power	AD-HC	4	22	183	-2.958	0.003
power	AD-HC	4	31	183	2.418	0.03
power	AD-HC	4	34	183	2.751	0.003
power	AD-HC	5	9	183	2.523	0.021
power	AD-HC	5	15	183	2.433	0.028
power	AD-HC	5	16	183	2.319	0.044
power	AD-HC	5	31	183	2.547	0.02
power	AD-HC	5	34	183	2.964	0.003
power	AD-HC	5	36	183	2.399	0.033
power	AD-HC	5	41	183	2.649	0.008
power	PD-ALS	1	0	183	3.517	0.003
power	PD-ALS	1	1	183	4.057	0.002
power	PD-ALS	1	2	183	4.04	0.002
power	PD-ALS	1	3	183	4.31	0.001
power	PD-ALS	1	7	183	3.038	0.022
power	PD-ALS	1	9	183	3.5	0.003
power	PD-ALS	1	10	183	3.617	0.003
power	PD-ALS	1	11	183	3.701	0.003
power	PD-ALS	1	12	183	4.459	0
power	PD-ALS	1	13	183	3.374	0.006
power	PD-ALS	1	14	183	3.431	0.005
power	PD-ALS	1	15	183	3.068	0.022
power	PD-ALS	1	16	183	4.165	0.002
power	PD-ALS	1	17	183	2.889	0.038
power	PD-ALS	1	18	183	2.907	0.037
power	PD-ALS	1	19	183	3.104	0.02
power	PD-ALS	1	20	183	3.7	0.003
power	PD-ALS	1	21	183	3.356	0.006
power	PD-ALS	1	22	183	3.735	0.003
power	PD-ALS	1	23	183	3.631	0.003
power	PD-ALS	1	24	183	3.251	0.01
power	PD-ALS	1	25	183	3.13	0.015
power	PD-ALS	1	26	183	3.894	0.003
power	PD-ALS	1	27	183	3.645	0.003
power	PD-ALS	1	28	183	3.052	0.022
power	PD-ALS	1	29	183	3.254	0.01
power	PD-ALS	1	30	183	2.887	0.04
power	PD-ALS	1	33	183	3.966	0.003
power	PD-ALS	1	35	183	3.296	0.009
power	PD-ALS	1	36	183	2.859	0.043
power	PD-ALS	1	39	183	2.862	0.043
power	PD-ALS	1	40	183	3.204	0.012
power	PD-ALS	1	42	183	3.364	0.006
power	PD-ALS	1	43	183	3.118	0.015
power	PD-ALS	1	44	183	3.162	0.014
power	PD-ALS	1	45	183	2.926	0.036
power	PD-ALS	1	46	183	3.875	0.003
power	PD-ALS	1	47	183	3.614	0.003
power	PD-ALS	1	48	183	3.521	0.003
power	PD-ALS	1	49	183	4.231	0.001
power	PD-ALS	1	50	183	3.303	0.009
power	PD-ALS	1	51	183	3.288	0.01
power	PD-ALS	2	35	183	2.953	0.034
power	PD-ALS	3	2	183	-2.889	0.038
power	PD-ALS	3	14	183	-2.986	0.032
power	PD-ALS	3	18	183	-2.91	0.037
power	PD-ALS	3	19	183	-3.163	0.014
power	PD-ALS	3	40	183	-3.106	0.019
power	PD-ALS	4	11	183	-3.46	0.004
power	PD-ALS	4	35	183	-3.052	0.022
power	PD-ALS	5	11	183	-3.468	0.003
power	PD-ALS	5	35	183	-2.939	0.036
power	ALS-AD	0	0	183	-6.876	0.001
power	ALS-AD	0	1	183	-7.205	0.001
power	ALS-AD	0	2	183	-8.751	0
power	ALS-AD	0	3	183	-7.355	0.001
power	ALS-AD	0	4	183	-3.4	0.003
power	ALS-AD	0	5	183	-4.735	0.001
power	ALS-AD	0	6	183	-3.37	0.003
power	ALS-AD	0	7	183	-3.996	0.001
power	ALS-AD	0	8	183	-4.021	0.001
power	ALS-AD	0	9	183	-5.995	0.001
power	ALS-AD	0	10	183	-6.588	0.001
power	ALS-AD	0	11	183	-5.435	0.001
power	ALS-AD	0	12	183	-6.359	0.001
power	ALS-AD	0	13	183	-5.289	0.001
power	ALS-AD	0	14	183	-7.145	0.001
power	ALS-AD	0	15	183	-5.324	0.001
power	ALS-AD	0	16	183	-5.376	0.001
power	ALS-AD	0	17	183	-5.213	0.001
power	ALS-AD	0	18	183	-6.541	0.001
power	ALS-AD	0	19	183	-7.106	0.001
power	ALS-AD	0	20	183	-5.855	0.001
power	ALS-AD	0	21	183	-3.2	0.012
power	ALS-AD	0	22	183	-4.215	0.001
power	ALS-AD	0	23	183	-4.091	0.001
power	ALS-AD	0	24	183	-3.999	0.001
power	ALS-AD	0	25	183	-5.567	0.001
power	ALS-AD	0	26	183	-7.397	0.001
power	ALS-AD	0	27	183	-7.294	0.001
power	ALS-AD	0	28	183	-8.091	0.001
power	ALS-AD	0	29	183	-7.801	0.001
power	ALS-AD	0	30	183	-3.843	0.001
power	ALS-AD	0	31	183	-3.79	0.001
power	ALS-AD	0	32	183	-3.46	0.002
power	ALS-AD	0	33	183	-4.496	0.001
power	ALS-AD	0	34	183	-4.047	0.001
power	ALS-AD	0	35	183	-5.254	0.001
power	ALS-AD	0	36	183	-5.527	0.001
power	ALS-AD	0	37	183	-5.186	0.001
power	ALS-AD	0	38	183	-5.882	0.001
power	ALS-AD	0	39	183	-3.717	0.001
power	ALS-AD	0	40	183	-7.518	0.001
power	ALS-AD	0	41	183	-4.499	0.001
power	ALS-AD	0	42	183	-5.885	0.001
power	ALS-AD	0	43	183	-5.347	0.001
power	ALS-AD	0	44	183	-6.886	0.001
power	ALS-AD	0	45	183	-5.998	0.001
power	ALS-AD	0	46	183	-6.19	0.001
power	ALS-AD	0	49	183	-3.641	0.001
power	ALS-AD	0	51	183	-3.372	0.003
power	ALS-AD	1	0	183	-5.81	0.001
power	ALS-AD	1	1	183	-5.705	0.001
power	ALS-AD	1	2	183	-5.061	0.001
power	ALS-AD	1	3	183	-6.907	0.001
power	ALS-AD	1	5	183	-4.246	0.001
power	ALS-AD	1	6	183	-2.901	0.028
power	ALS-AD	1	7	183	-3.903	0.001
power	ALS-AD	1	8	183	-4.661	0.001
power	ALS-AD	1	9	183	-5.043	0.001
power	ALS-AD	1	10	183	-6.145	0.001
power	ALS-AD	1	11	183	-6.175	0.001
power	ALS-AD	1	12	183	-8.438	0.001
power	ALS-AD	1	13	183	-6.673	0.001
power	ALS-AD	1	14	183	-6.356	0.001
power	ALS-AD	1	15	183	-5.301	0.001
power	ALS-AD	1	16	183	-4.96	0.001
power	ALS-AD	1	17	183	-5.303	0.001
power	ALS-AD	1	18	183	-6.313	0.001
power	ALS-AD	1	19	183	-5.788	0.001
power	ALS-AD	1	20	183	-6.332	0.001
power	ALS-AD	1	21	183	-5.8	0.001
power	ALS-AD	1	22	183	-6.029	0.001
power	ALS-AD	1	23	183	-4.912	0.001
power	ALS-AD	1	24	183	-4.906	0.001
power	ALS-AD	1	25	183	-4.587	0.001
power	ALS-AD	1	26	183	-5.879	0.001
power	ALS-AD	1	27	183	-5.061	0.001
power	ALS-AD	1	28	183	-5.245	0.001
power	ALS-AD	1	29	183	-4.366	0.001
power	ALS-AD	1	30	183	-2.844	0.034
power	ALS-AD	1	31	183	-3.997	0.001
power	ALS-AD	1	33	183	-4.749	0.001
power	ALS-AD	1	34	183	-4.034	0.001
power	ALS-AD	1	35	183	-4.401	0.001
power	ALS-AD	1	36	183	-5.012	0.001
power	ALS-AD	1	37	183	-5.939	0.001
power	ALS-AD	1	38	183	-6.117	0.001
power	ALS-AD	1	39	183	-6.224	0.001
power	ALS-AD	1	40	183	-6.352	0.001
power	ALS-AD	1	41	183	-3.496	0.001
power	ALS-AD	1	42	183	-4.608	0.001
power	ALS-AD	1	43	183	-5.664	0.001
power	ALS-AD	1	44	183	-6.104	0.001
power	ALS-AD	1	45	183	-5.869	0.001
power	ALS-AD	1	46	183	-5.88	0.001
power	ALS-AD	1	47	183	-5.256	0.001
power	ALS-AD	1	48	183	-5.485	0.001
power	ALS-AD	1	49	183	-6.15	0.001
power	ALS-AD	1	50	183	-5.255	0.001
power	ALS-AD	1	51	183	-4.38	0.001
power	ALS-AD	2	1	183	3.926	0.001
power	ALS-AD	2	3	183	3.554	0.001
power	ALS-AD	2	10	183	3.03	0.024
power	ALS-AD	2	14	183	3.341	0.005
power	ALS-AD	2	15	183	2.742	0.043
power	ALS-AD	2	16	183	3.585	0.001
power	ALS-AD	2	18	183	3.555	0.001
power	ALS-AD	2	19	183	3.734	0.001
power	ALS-AD	2	20	183	3.841	0.001
power	ALS-AD	2	27	183	4.059	0.001
power	ALS-AD	2	29	183	2.777	0.041
power	ALS-AD	2	36	183	4.019	0.001
power	ALS-AD	2	37	183	2.975	0.025
power	ALS-AD	2	40	183	3.452	0.002
power	ALS-AD	2	41	183	2.982	0.025
power	ALS-AD	2	42	183	3.185	0.014
power	ALS-AD	2	44	183	3.954	0.001
power	ALS-AD	2	45	183	3.659	0.001
power	ALS-AD	2	46	183	3.545	0.001
power	ALS-AD	3	0	183	4.756	0.001
power	ALS-AD	3	1	183	5.11	0.001
power	ALS-AD	3	2	183	5.581	0.001
power	ALS-AD	3	3	183	5.933	0.001
power	ALS-AD	3	5	183	3.732	0.001
power	ALS-AD	3	6	183	3.369	0.003
power	ALS-AD	3	7	183	2.825	0.036
power	ALS-AD	3	8	183	3.355	0.004
power	ALS-AD	3	9	183	3.699	0.001
power	ALS-AD	3	10	183	4.869	0.001
power	ALS-AD	3	11	183	5.799	0.001
power	ALS-AD	3	12	183	7.39	0.001
power	ALS-AD	3	13	183	6.38	0.001
power	ALS-AD	3	14	183	6.939	0.001
power	ALS-AD	3	15	183	4.784	0.001
power	ALS-AD	3	16	183	5.22	0.001
power	ALS-AD	3	17	183	4.228	0.001
power	ALS-AD	3	18	183	6.725	0.001
power	ALS-AD	3	19	183	6.301	0.001
power	ALS-AD	3	20	183	5.125	0.001
power	ALS-AD	3	21	183	3.074	0.02
power	ALS-AD	3	22	183	4.203	0.001
power	ALS-AD	3	23	183	3.426	0.002
power	ALS-AD	3	24	183	3.729	0.001
power	ALS-AD	3	25	183	3.537	0.001
power	ALS-AD	3	26	183	3.674	0.001
power	ALS-AD	3	27	183	4.693	0.001
power	ALS-AD	3	28	183	5.64	0.001
power	ALS-AD	3	29	183	4.557	0.001
power	ALS-AD	3	30	183	2.803	0.039
power	ALS-AD	3	31	183	2.78	0.041
power	ALS-AD	3	33	183	3.155	0.015
power	ALS-AD	3	34	183	3.791	0.001
power	ALS-AD	3	35	183	3.86	0.001
power	ALS-AD	3	36	183	4.25	0.001
power	ALS-AD	3	37	183	5.097	0.001
power	ALS-AD	3	38	183	7.278	0.001
power	ALS-AD	3	39	183	5.836	0.001
power	ALS-AD	3	40	183	6.037	0.001
power	ALS-AD	3	41	183	2.943	0.027
power	ALS-AD	3	42	183	4.121	0.001
power	ALS-AD	3	43	183	4.197	0.001
power	ALS-AD	3	44	183	5.529	0.001
power	ALS-AD	3	45	183	5.492	0.001
power	ALS-AD	3	46	183	4.673	0.001
power	ALS-AD	3	47	183	2.897	0.029
power	ALS-AD	3	48	183	3.788	0.001
power	ALS-AD	3	49	183	3.485	0.001
power	ALS-AD	3	50	183	4.539	0.001
power	ALS-AD	3	51	183	3.595	0.001
power	ALS-AD	4	12	183	3.311	0.005
power	ALS-AD	4	13	183	3.061	0.021
power	ALS-AD	4	22	183	2.955	0.025
power	ALS-AD	4	28	183	2.771	0.041
power	ALS-AD	5	21	183	2.902	0.028
power	ALS-AD	5	22	183	3.157	0.015
power	ALS-AD	5	28	183	2.717	0.047
power	PD-AD	0	0	183	-5.618	0.001
power	PD-AD	0	1	183	-6.038	0.001
power	PD-AD	0	2	183	-8.843	0
power	PD-AD	0	3	183	-6.196	0.001
power	PD-AD	0	4	183	-3.366	0.009
power	PD-AD	0	5	183	-4.777	0.001
power	PD-AD	0	6	183	-4.15	0.001
power	PD-AD	0	7	183	-4.679	0.001
power	PD-AD	0	8	183	-4.182	0.001
power	PD-AD	0	9	183	-4.993	0.001
power	PD-AD	0	10	183	-5.888	0.001
power	PD-AD	0	11	183	-4.711	0.001
power	PD-AD	0	12	183	-6.126	0.001
power	PD-AD	0	13	183	-5.376	0.001
power	PD-AD	0	14	183	-5.86	0.001
power	PD-AD	0	15	183	-4.588	0.001
power	PD-AD	0	16	183	-5.17	0.001
power	PD-AD	0	17	183	-4.612	0.001
power	PD-AD	0	18	183	-5.242	0.001
power	PD-AD	0	19	183	-5.654	0.001
power	PD-AD	0	20	183	-5.279	0.001
power	PD-AD	0	21	183	-3.13	0.014
power	PD-AD	0	22	183	-4.686	0.001
power	PD-AD	0	23	183	-4.459	0.001
power	PD-AD	0	24	183	-3.521	0.003
power	PD-AD	0	25	183	-5.446	0.001
power	PD-AD	0	26	183	-6.441	0.001
power	PD-AD	0	27	183	-6.008	0.001
power	PD-AD	0	28	183	-7.864	0.001
power	PD-AD	0	29	183	-6.834	0.001
power	PD-AD	0	30	183	-3.699	0.003
power	PD-AD	0	31	183	-3.704	0.003
power	PD-AD	0	32	183	-4.717	0.001
power	PD-AD	0	33	183	-4.425	0.001
power	PD-AD	0	34	183	-3.827	0.002
power	PD-AD	0	35	183	-4.908	0.001
power	PD-AD	0	36	183	-5.382	0.001
power	PD-AD	0	37	183	-4.636	0.001
power	PD-AD	0	38	183	-6.295	0.001
power	PD-AD	0	39	183	-4.035	0.001
power	PD-AD	0	40	183	-6.766	0.001
power	PD-AD	0	41	183	-3.57	0.003
power	PD-AD	0	42	183	-5.379	0.001
power	PD-AD	0	43	183	-5.072	0.001
power	PD-AD	0	44	183	-5.754	0.001
power	PD-AD	0	45	183	-5.144	0.001
power	PD-AD	0	46	183	-6.02	0.001
power	PD-AD	0	48	183	-4.037	0.001
power	PD-AD	0	49	183	-3.901	0.002
power	PD-AD	0	50	183	-2.876	0.039
power	PD-AD	0	51	183	-3.208	0.011
power	PD-AD	1	12	183	-3.543	0.003
power	PD-AD	1	13	183	-2.95	0.027
power	PD-AD	1	18	183	-3.066	0.016
power	PD-AD	1	37	183	-3.483	0.003
power	PD-AD	1	38	183	-3.023	0.021
power	PD-AD	1	39	183	-3.028	0.021
power	PD-AD	1	40	183	-2.816	0.048
power	PD-AD	2	1	183	3.869	0.002
power	PD-AD	2	2	183	3.347	0.01
power	PD-AD	2	3	183	3.988	0.001
power	PD-AD	2	7	183	3.84	0.002
power	PD-AD	2	9	183	3.449	0.005
power	PD-AD	2	10	183	3.526	0.003
power	PD-AD	2	11	183	4.316	0.001
power	PD-AD	2	12	183	3.04	0.02
power	PD-AD	2	13	183	3.156	0.014
power	PD-AD	2	14	183	4.292	0.001
power	PD-AD	2	15	183	3.358	0.01
power	PD-AD	2	16	183	4.175	0.001
power	PD-AD	2	17	183	3.563	0.003
power	PD-AD	2	18	183	3.884	0.002
power	PD-AD	2	19	183	4.271	0.001
power	PD-AD	2	20	183	3.683	0.003
power	PD-AD	2	27	183	3.978	0.001
power	PD-AD	2	29	183	3.576	0.003
power	PD-AD	2	30	183	2.871	0.04
power	PD-AD	2	31	183	2.845	0.044
power	PD-AD	2	32	183	2.878	0.038
power	PD-AD	2	33	183	3.938	0.002
power	PD-AD	2	35	183	4.652	0.001
power	PD-AD	2	36	183	5.068	0.001
power	PD-AD	2	37	183	3.189	0.012
power	PD-AD	2	38	183	3.366	0.01
power	PD-AD	2	40	183	5.111	0.001
power	PD-AD	2	41	183	3.944	0.002
power	PD-AD	2	42	183	4.188	0.001
power	PD-AD	2	43	183	4.44	0.001
power	PD-AD	2	44	183	4.855	0.001
power	PD-AD	2	45	183	4.364	0.001
power	PD-AD	2	46	183	3.886	0.002
power	PD-AD	2	48	183	2.852	0.042
power	PD-AD	2	49	183	3.043	0.02
power	PD-AD	3	3	183	2.991	0.025
power	PD-AD	3	5	183	3.005	0.023
power	PD-AD	3	8	183	2.828	0.045
power	PD-AD	3	9	183	3.243	0.011
power	PD-AD	3	10	183	2.997	0.024
power	PD-AD	3	11	183	3.218	0.011
power	PD-AD	3	12	183	4.449	0.001
power	PD-AD	3	13	183	4.605	0.001
power	PD-AD	3	14	183	3.574	0.003
power	PD-AD	3	18	183	3.448	0.005
power	PD-AD	3	22	183	3.871	0.002
power	PD-AD	3	23	183	3.189	0.012
power	PD-AD	3	24	183	2.863	0.04
power	PD-AD	3	28	183	2.845	0.044
power	PD-AD	3	34	183	3.541	0.003
power	PD-AD	3	35	183	2.886	0.038
power	PD-AD	3	37	183	3.85	0.002
power	PD-AD	3	38	183	4.658	0.001
power	PD-AD	3	39	183	4.112	0.001
power	PD-AD	3	44	183	2.975	0.026
power	PD-AD	3	48	183	3.5	0.003
power	PD-AD	3	49	183	3.588	0.003
power	PD-AD	3	50	183	3.296	0.011
power	PD-AD	4	1	183	-2.975	0.026
power	PD-AD	4	27	183	-2.877	0.039
power	PD-AD	4	31	183	-2.832	0.045
power	PD-AD	4	34	183	-3.143	0.014
power	PD-AD	4	36	183	-3.221	0.011
power	PD-AD	4	41	183	-2.853	0.042
power	PD-AD	5	1	183	-3.041	0.02
power	PD-AD	5	44	183	-2.937	0.031
power	Age	1	34	183	-3.932	0.026
power	Age	3	15	183	3.909	0.027
power	Age	3	25	183	3.739	0.045
alpha_peak_frequency	PD-HC		2	183	-3.686	0
alpha_peak_frequency	PD-HC		3	183	-2.335	0.039
alpha_peak_frequency	PD-HC		4	183	-2.55	0.017
alpha_peak_frequency	PD-HC		9	183	-2.342	0.039
alpha_peak_frequency	PD-HC		12	183	-2.684	0.01
alpha_peak_frequency	PD-HC		27	183	-2.958	0.004
alpha_peak_frequency	PD-HC		29	183	-2.377	0.035
alpha_peak_frequency	PD-HC		33	183	-2.472	0.023
alpha_peak_frequency	PD-HC		38	183	-2.978	0.004
alpha_peak_frequency	PD-HC		44	183	-2.465	0.023
alpha_peak_frequency	PD-HC		45	183	-2.516	0.02
alpha_peak_frequency	PD-HC		46	183	-2.496	0.021
alpha_peak_power	PD-HC		2	183	2.875	0.005
alpha_peak_power	PD-HC		7	183	2.564	0.016
alpha_peak_power	PD-HC		18	183	2.418	0.028
alpha_peak_power	PD-HC		21	183	2.309	0.046
alpha_peak_power	PD-HC		26	183	2.51	0.021
alpha_peak_power	PD-HC		27	183	2.401	0.029
alpha_peak_power	PD-HC		33	183	2.596	0.014
alpha_peak_power	PD-HC		42	183	2.299	0.049
alpha_peak_power	PD-HC		44	183	2.721	0.01
alpha_peak_power	PD-HC		45	183	2.729	0.01
beta_peak_power	PD-HC		2	183	-2.527	0.017
beta_peak_power	PD-HC		4	183	-2.724	0.01
beta_peak_power	PD-HC		22	183	-2.313	0.045
beta_peak_power	PD-HC		33	183	-2.425	0.028
beta_peak_power	PD-HC		47	183	-2.636	0.012
alpha_peak_frequency	ALS-HC		4	183	-3.031	0.004
alpha_peak_frequency	ALS-HC		30	183	-3.099	0.002
alpha_peak_frequency	ALS-HC		32	183	-2.883	0.008
alpha_peak_frequency	ALS-HC		41	183	-2.498	0.03
alpha_peak_power	ALS-HC		18	183	2.542	0.025
beta_peak_frequency	ALS-HC		20	183	-2.764	0.011
beta_peak_power	ALS-HC		9	183	-2.406	0.039
beta_peak_power	ALS-HC		11	183	-2.784	0.01
beta_peak_power	ALS-HC		31	183	-2.409	0.039
alpha_peak_frequency	AD-HC		3	183	-3.559	0.002
alpha_peak_frequency	AD-HC		13	183	-2.73	0.009
alpha_peak_frequency	AD-HC		18	183	-2.569	0.022
alpha_peak_frequency	AD-HC		27	183	-2.826	0.007
alpha_peak_frequency	AD-HC		37	183	-2.684	0.011
alpha_peak_power	AD-HC		1	183	-3.033	0.006
alpha_peak_power	AD-HC		4	183	-2.857	0.007
alpha_peak_power	AD-HC		7	183	-2.641	0.012
alpha_peak_power	AD-HC		9	183	-2.381	0.047
alpha_peak_power	AD-HC		10	183	-2.74	0.009
alpha_peak_power	AD-HC		15	183	-2.876	0.007
alpha_peak_power	AD-HC		16	183	-4.563	0.001
alpha_peak_power	AD-HC		19	183	-2.477	0.033
alpha_peak_power	AD-HC		20	183	-2.807	0.007
alpha_peak_power	AD-HC		27	183	-2.443	0.035
alpha_peak_power	AD-HC		29	183	-3.152	0.004
alpha_peak_power	AD-HC		30	183	-2.624	0.014
alpha_peak_power	AD-HC		31	183	-3.022	0.006
alpha_peak_power	AD-HC		33	183	-2.497	0.03
alpha_peak_power	AD-HC		34	183	-3.368	0.002
alpha_peak_power	AD-HC		35	183	-3.257	0.002
alpha_peak_power	AD-HC		36	183	-4.383	0.001
alpha_peak_power	AD-HC		40	183	-4.302	0.001
alpha_peak_power	AD-HC		41	183	-3.95	0.001
alpha_peak_power	AD-HC		42	183	-3.252	0.002
alpha_peak_power	AD-HC		43	183	-3.647	0.001
alpha_peak_power	AD-HC		44	183	-4.103	0.001
alpha_peak_power	AD-HC		45	183	-3.562	0.002
alpha_peak_power	AD-HC		46	183	-3.157	0.004
beta_peak_frequency	AD-HC		10	183	4.024	0.001
beta_peak_frequency	AD-HC		11	183	2.394	0.043
beta_peak_frequency	AD-HC		13	183	3.148	0.004
beta_peak_frequency	AD-HC		15	183	4.008	0.001
beta_peak_frequency	AD-HC		17	183	3.336	0.002
beta_peak_frequency	AD-HC		20	183	2.376	0.047
beta_peak_frequency	AD-HC		25	183	3.73	0.001
beta_peak_frequency	AD-HC		35	183	3.47	0.002
beta_peak_frequency	AD-HC		36	183	2.789	0.008
beta_peak_frequency	AD-HC		47	183	3.574	0.002
beta_peak_frequency	AD-HC		48	183	3.907	0.001
beta_peak_frequency	AD-HC		49	183	3.681	0.001
beta_peak_frequency	AD-HC		50	183	2.407	0.042
beta_peak_frequency	AD-HC		51	183	2.642	0.012
beta_peak_power	AD-HC		1	183	-4.128	0.001
beta_peak_power	AD-HC		2	183	-2.719	0.01
beta_peak_power	AD-HC		3	183	-3.465	0.002
beta_peak_power	AD-HC		4	183	-3.479	0.002
beta_peak_power	AD-HC		5	183	-4.749	0.001
beta_peak_power	AD-HC		6	183	-4.345	0.001
beta_peak_power	AD-HC		7	183	-3.913	0.001
beta_peak_power	AD-HC		8	183	-4.111	0.001
beta_peak_power	AD-HC		9	183	-4.154	0.001
beta_peak_power	AD-HC		10	183	-5.832	0.001
beta_peak_power	AD-HC		11	183	-2.781	0.008
beta_peak_power	AD-HC		14	183	-4.683	0.001
beta_peak_power	AD-HC		15	183	-5.472	0.001
beta_peak_power	AD-HC		16	183	-5.814	0.001
beta_peak_power	AD-HC		17	183	-5.332	0.001
beta_peak_power	AD-HC		18	183	-4.756	0.001
beta_peak_power	AD-HC		19	183	-4.395	0.001
beta_peak_power	AD-HC		20	183	-5.426	0.001
beta_peak_power	AD-HC		22	183	-2.489	0.033
beta_peak_power	AD-HC		23	183	-3.041	0.006
beta_peak_power	AD-HC		24	183	-3.382	0.002
beta_peak_power	AD-HC		27	183	-3.77	0.001
beta_peak_power	AD-HC		28	183	-2.394	0.043
beta_peak_power	AD-HC		29	183	-3.104	0.004
beta_peak_power	AD-HC		30	183	-3.423	0.002
beta_peak_power	AD-HC		31	183	-4.692	0.001
beta_peak_power	AD-HC		32	183	-4.519	0.001
beta_peak_power	AD-HC		33	183	-4.727	0.001
beta_peak_power	AD-HC		34	183	-5.209	0.001
beta_peak_power	AD-HC		35	183	-4.906	0.001
beta_peak_power	AD-HC		36	183	-6.532	0
beta_peak_power	AD-HC		37	183	-4.199	0.001
beta_peak_power	AD-HC		38	183	-2.794	0.008
beta_peak_power	AD-HC		39	183	-3.013	0.006
beta_peak_power	AD-HC		40	183	-6.189	0.001
beta_peak_power	AD-HC		41	183	-4.959	0.001
beta_peak_power	AD-HC		42	183	-6.277	0.001
beta_peak_power	AD-HC		43	183	-6.116	0.001
beta_peak_power	AD-HC		44	183	-6.456	0.001
beta_peak_power	AD-HC		45	183	-5.126	0.001
beta_peak_power	AD-HC		46	183	-5.575	0.001
beta_peak_power	AD-HC		48	183	-2.605	0.015
beta_peak_power	AD-HC		49	183	-4.288	0.001
beta_peak_power	AD-HC		50	183	-3.861	0.001
beta_peak_power	AD-HC		51	183	-3.51	0.002
alpha_peak_power	PD-ALS		11	183	2.748	0.048
alpha_peak_frequency	ALS-AD		3	183	3.689	0.006
alpha_peak_power	ALS-AD		1	183	3.958	0.003
alpha_peak_power	ALS-AD		16	183	4.24	0.002
alpha_peak_power	ALS-AD		18	183	3.563	0.007
alpha_peak_power	ALS-AD		19	183	3.249	0.023
alpha_peak_power	ALS-AD		20	183	3.48	0.007
alpha_peak_power	ALS-AD		27	183	3.279	0.02
alpha_peak_power	ALS-AD		36	183	3.88	0.004
alpha_peak_power	ALS-AD		40	183	3.372	0.01
alpha_peak_power	ALS-AD		41	183	3.433	0.009
alpha_peak_power	ALS-AD		42	183	3.427	0.009
alpha_peak_power	ALS-AD		44	183	4.431	0.001
alpha_peak_power	ALS-AD		45	183	3.454	0.007
alpha_peak_power	ALS-AD		46	183	3.341	0.015
beta_peak_frequency	ALS-AD		10	183	-3.761	0.006
beta_peak_frequency	ALS-AD		15	183	-3.821	0.005
beta_peak_frequency	ALS-AD		17	183	-3.985	0.003
beta_peak_frequency	ALS-AD		20	183	-4.105	0.002
beta_peak_frequency	ALS-AD		25	183	-4.28	0.002
beta_peak_frequency	ALS-AD		35	183	-3.977	0.003
beta_peak_frequency	ALS-AD		47	183	-4.013	0.002
beta_peak_frequency	ALS-AD		48	183	-4.629	0.001
beta_peak_frequency	ALS-AD		49	183	-3.741	0.006
beta_peak_frequency	ALS-AD		51	183	-3.958	0.003
beta_peak_power	ALS-AD		1	183	3.129	0.027
beta_peak_power	ALS-AD		10	183	3.415	0.009
beta_peak_power	ALS-AD		14	183	3.107	0.028
beta_peak_power	ALS-AD		15	183	4.38	0.001
beta_peak_power	ALS-AD		16	183	4.168	0.002
beta_peak_power	ALS-AD		17	183	3.063	0.031
beta_peak_power	ALS-AD		18	183	3.792	0.006
beta_peak_power	ALS-AD		19	183	3.019	0.038
beta_peak_power	ALS-AD		20	183	4.922	0
beta_peak_power	ALS-AD		27	183	3.003	0.041
beta_peak_power	ALS-AD		34	183	3.093	0.029
beta_peak_power	ALS-AD		36	183	4.638	0.001
beta_peak_power	ALS-AD		40	183	3.806	0.006
beta_peak_power	ALS-AD		41	183	3.404	0.01
beta_peak_power	ALS-AD		42	183	4.749	0.001
beta_peak_power	ALS-AD		43	183	3.702	0.006
beta_peak_power	ALS-AD		44	183	4.372	0.001
beta_peak_power	ALS-AD		45	183	3.743	0.006
beta_peak_power	ALS-AD		46	183	3.949	0.003
beta_peak_power	ALS-AD		50	183	3.159	0.027
beta_peak_power	ALS-AD		51	183	2.933	0.047
alpha_peak_frequency	PD-AD		38	183	-3.106	0.037
alpha_peak_power	PD-AD		1	183	4.16	0.001
alpha_peak_power	PD-AD		2	183	4.117	0.001
alpha_peak_power	PD-AD		7	183	4.087	0.002
alpha_peak_power	PD-AD		10	183	3.03	0.048
alpha_peak_power	PD-AD		14	183	3.318	0.019
alpha_peak_power	PD-AD		15	183	3.927	0.003
alpha_peak_power	PD-AD		16	183	5.19	0.001
alpha_peak_power	PD-AD		17	183	3.336	0.019
alpha_peak_power	PD-AD		18	183	3.423	0.013
alpha_peak_power	PD-AD		19	183	3.691	0.006
alpha_peak_power	PD-AD		20	183	3.573	0.009
alpha_peak_power	PD-AD		26	183	3.42	0.013
alpha_peak_power	PD-AD		27	183	3.805	0.006
alpha_peak_power	PD-AD		29	183	3.7	0.006
alpha_peak_power	PD-AD		30	183	3.078	0.04
alpha_peak_power	PD-AD		31	183	3.611	0.008
alpha_peak_power	PD-AD		33	183	4.003	0.002
alpha_peak_power	PD-AD		34	183	3.453	0.013
alpha_peak_power	PD-AD		35	183	4.302	0.001
alpha_peak_power	PD-AD		36	183	4.592	0.001
alpha_peak_power	PD-AD		38	183	3.141	0.035
alpha_peak_power	PD-AD		40	183	4.645	0.001
alpha_peak_power	PD-AD		41	183	4.187	0.001
alpha_peak_power	PD-AD		42	183	4.342	0.001
alpha_peak_power	PD-AD		43	183	4.486	0.001
alpha_peak_power	PD-AD		44	183	5.334	0
alpha_peak_power	PD-AD		45	183	4.925	0.001
alpha_peak_power	PD-AD		46	183	4.11	0.001
beta_peak_frequency	PD-AD		10	183	-4.302	0.001
beta_peak_frequency	PD-AD		13	183	-3.122	0.037
beta_peak_frequency	PD-AD		15	183	-3.523	0.011
beta_peak_frequency	PD-AD		17	183	-4.033	0.002
beta_peak_frequency	PD-AD		20	183	-3.084	0.039
beta_peak_frequency	PD-AD		25	183	-3.98	0.002
beta_peak_frequency	PD-AD		35	183	-3.506	0.011
beta_peak_frequency	PD-AD		36	183	-3.066	0.043
beta_peak_frequency	PD-AD		47	183	-3.507	0.011
beta_peak_frequency	PD-AD		48	183	-3.641	0.007
beta_peak_power	PD-AD		1	183	3.137	0.035
beta_peak_power	PD-AD		10	183	3.436	0.013
beta_peak_power	PD-AD		14	183	3.026	0.049
beta_peak_power	PD-AD		15	183	3.19	0.027
beta_peak_power	PD-AD		16	183	3.285	0.02
beta_peak_power	PD-AD		18	183	3.34	0.019
beta_peak_power	PD-AD		32	183	3.045	0.045
beta_peak_power	PD-AD		34	183	3.572	0.009
beta_peak_power	PD-AD		36	183	4.349	0.001
beta_peak_power	PD-AD		40	183	3.786	0.006
beta_peak_power	PD-AD		42	183	4.149	0.001
beta_peak_power	PD-AD		44	183	3.997	0.002
beta_peak_power	PD-AD		45	183	3.14	0.035
beta_peak_power	PD-AD		46	183	3.531	0.011

## Sheet: beta_power_ageing_group_compari
beta_power_ageing_group_comparison
Contrast	Region (see Supplementary Table 2)	Degrees of Freedom	T value	P Value
HC	4	262	7.695	0
HC	5	262	7.418	0.001
HC	6	262	6.799	0.001
HC	7	262	7.633	0.001
HC	8	262	6.892	0.001
HC	9	262	4.704	0.001
HC	10	262	5.66	0.001
HC	11	262	3.478	0.014
HC	14	262	4.197	0.002
HC	15	262	6.702	0.001
HC	16	262	5.906	0.001
HC	17	262	5.665	0.001
HC	18	262	4.606	0.001
HC	19	262	3.991	0.002
HC	20	262	4.709	0.001
HC	21	262	3.95	0.002
HC	22	262	3.384	0.016
HC	23	262	3.647	0.009
HC	24	262	5.012	0.001
HC	25	262	5.998	0.001
HC	30	262	6.702	0.001
HC	31	262	7.227	0.001
HC	32	262	7.008	0.001
HC	33	262	7.476	0.001
HC	34	262	7.171	0.001
HC	35	262	4.636	0.001
HC	36	262	5.708	0.001
HC	40	262	4.239	0.002
HC	41	262	6.542	0.001
HC	42	262	5.508	0.001
HC	43	262	5.629	0.001
HC	44	262	4.817	0.001
HC	45	262	4.554	0.001
HC	46	262	4.95	0.001
HC	47	262	4.428	0.001
HC	48	262	4.054	0.002
HC	49	262	3.456	0.015
HC	50	262	4.662	0.001
HC	51	262	5.059	0.001
ALS	25	262	3.385	0.021
AD	0	262	-4.361	0.002
AD	1	262	-4.582	0.002
AD	2	262	-5.678	0.001
AD	3	262	-5.285	0.001
AD	9	262	-4.711	0.001
AD	10	262	-4.669	0.001
AD	11	262	-5.815	0.001
AD	12	262	-7.093	0.001
AD	13	262	-7.277	0
AD	14	262	-6.015	0.001
AD	15	262	-3.587	0.01
AD	16	262	-4.689	0.001
AD	17	262	-4.021	0.003
AD	18	262	-5.725	0.001
AD	19	262	-5.393	0.001
AD	20	262	-4.426	0.002
AD	22	262	-5.5	0.001
AD	23	262	-4.247	0.002
AD	26	262	-3.719	0.007
AD	27	262	-4.727	0.001
AD	28	262	-5.3	0.001
AD	29	262	-4.849	0.001
AD	34	262	-3.462	0.01
AD	35	262	-4.956	0.001
AD	36	262	-4.222	0.002
AD	37	262	-5.151	0.001
AD	38	262	-6.917	0.001
AD	39	262	-6.398	0.001
AD	40	262	-5.213	0.001
AD	42	262	-3.491	0.01
AD	43	262	-4.012	0.003
AD	44	262	-5.242	0.001
AD	45	262	-5.174	0.001
AD	46	262	-4.499	0.002
AD	47	262	-3.557	0.01
AD	48	262	-5.563	0.001
AD	49	262	-4.638	0.001
AD	50	262	-4.324	0.002
PD-HC	2	262	-3.372	0.018
PD-HC	3	262	-3.318	0.023
PD-HC	4	262	-5.933	0
PD-HC	5	262	-4.776	0.001
PD-HC	6	262	-4.127	0.003
PD-HC	7	262	-5.591	0.001
PD-HC	8	262	-4.587	0.002
PD-HC	9	262	-3.781	0.005
PD-HC	10	262	-4.405	0.002
PD-HC	11	262	-3.471	0.015
PD-HC	12	262	-3.348	0.021
PD-HC	14	262	-4.08	0.003
PD-HC	15	262	-5.181	0.001
PD-HC	16	262	-4.86	0.001
PD-HC	17	262	-4.194	0.002
PD-HC	18	262	-4.361	0.002
PD-HC	19	262	-3.975	0.003
PD-HC	20	262	-4.527	0.002
PD-HC	21	262	-2.934	0.048
PD-HC	22	262	-3.059	0.033
PD-HC	23	262	-3.185	0.028
PD-HC	24	262	-3.142	0.029
PD-HC	25	262	-4.07	0.003
PD-HC	27	262	-3.132	0.029
PD-HC	29	262	-3.168	0.028
PD-HC	30	262	-4.921	0.001
PD-HC	31	262	-5.352	0.001
PD-HC	32	262	-3.92	0.003
PD-HC	33	262	-5.79	0.001
PD-HC	34	262	-4.339	0.002
PD-HC	35	262	-3.704	0.007
PD-HC	36	262	-4.397	0.002
PD-HC	40	262	-4.087	0.003
PD-HC	41	262	-5.581	0.001
PD-HC	42	262	-4.924	0.001
PD-HC	43	262	-4.974	0.001
PD-HC	44	262	-4.342	0.002
PD-HC	45	262	-4.245	0.002
PD-HC	46	262	-4.395	0.002
PD-HC	47	262	-3.636	0.01
PD-HC	48	262	-3.329	0.023
PD-HC	50	262	-3.211	0.026
PD-HC	51	262	-3.44	0.015
ALS-HC	4	262	-4.356	0.001
ALS-HC	5	262	-3.846	0.001
ALS-HC	6	262	-2.956	0.044
ALS-HC	7	262	-4.407	0
ALS-HC	8	262	-3.344	0.012
ALS-HC	10	262	-3.46	0.009
ALS-HC	15	262	-3.998	0.001
ALS-HC	16	262	-3.335	0.012
ALS-HC	17	262	-3.555	0.008
ALS-HC	30	262	-3.543	0.008
ALS-HC	31	262	-4.146	0.001
ALS-HC	32	262	-3.689	0.005
ALS-HC	33	262	-4.144	0.001
ALS-HC	34	262	-3.47	0.009
ALS-HC	35	262	-2.906	0.049
ALS-HC	36	262	-3.267	0.016
ALS-HC	41	262	-4.072	0.001
ALS-HC	42	262	-3.227	0.017
ALS-HC	43	262	-3.257	0.017
ALS-HC	46	262	-2.914	0.049
AD-HC	0	262	-4.387	0.002
AD-HC	1	262	-5.037	0.001
AD-HC	2	262	-5.737	0.001
AD-HC	3	262	-5.548	0.001
AD-HC	4	262	-6.792	0.001
AD-HC	5	262	-7.268	0.001
AD-HC	6	262	-6.058	0.001
AD-HC	7	262	-7.256	0.001
AD-HC	8	262	-6.79	0.001
AD-HC	9	262	-6.512	0.001
AD-HC	10	262	-7.153	0.001
AD-HC	11	262	-6.407	0.001
AD-HC	12	262	-6.922	0.001
AD-HC	13	262	-6.153	0.001
AD-HC	14	262	-7.047	0.001
AD-HC	15	262	-7.144	0.001
AD-HC	16	262	-7.339	0.001
AD-HC	17	262	-6.714	0.001
AD-HC	18	262	-7.136	0.001
AD-HC	19	262	-6.478	0.001
AD-HC	20	262	-6.321	0.001
AD-HC	21	262	-4.856	0.001
AD-HC	22	262	-6.126	0.001
AD-HC	23	262	-5.454	0.001
AD-HC	24	262	-5.493	0.001
AD-HC	25	262	-5.81	0.001
AD-HC	26	262	-3.41	0.024
AD-HC	27	262	-5.023	0.001
AD-HC	28	262	-5.127	0.001
AD-HC	29	262	-5.337	0.001
AD-HC	30	262	-5.647	0.001
AD-HC	31	262	-7.149	0.001
AD-HC	32	262	-6.496	0.001
AD-HC	33	262	-7.256	0.001
AD-HC	34	262	-7.387	0
AD-HC	35	262	-6.632	0.001
AD-HC	36	262	-6.881	0.001
AD-HC	37	262	-5.556	0.001
AD-HC	38	262	-6.639	0.001
AD-HC	39	262	-6.374	0.001
AD-HC	40	262	-6.529	0.001
AD-HC	41	262	-6.349	0.001
AD-HC	42	262	-6.242	0.001
AD-HC	43	262	-6.682	0.001
AD-HC	44	262	-6.953	0.001
AD-HC	45	262	-6.723	0.001
AD-HC	46	262	-6.539	0.001
AD-HC	47	262	-5.53	0.001
AD-HC	48	262	-6.638	0.001
AD-HC	49	262	-5.588	0.001
AD-HC	50	262	-6.218	0.001
AD-HC	51	262	-5.182	0.001
ALS-AD	0	262	3.098	0.042
ALS-AD	1	262	3.634	0.013
ALS-AD	2	262	3.579	0.015
ALS-AD	3	262	3.761	0.012
ALS-AD	5	262	3.677	0.013
ALS-AD	6	262	3.324	0.023
ALS-AD	7	262	3.083	0.046
ALS-AD	8	262	3.693	0.013
ALS-AD	9	262	4.213	0.002
ALS-AD	10	262	3.956	0.005
ALS-AD	11	262	4.413	0.001
ALS-AD	12	262	6.312	0
ALS-AD	13	262	5.689	0.001
ALS-AD	14	262	4.772	0.001
ALS-AD	15	262	3.389	0.022
ALS-AD	16	262	4.282	0.001
ALS-AD	17	262	3.395	0.021
ALS-AD	18	262	4.779	0.001
ALS-AD	19	262	3.826	0.008
ALS-AD	20	262	3.826	0.008
ALS-AD	21	262	3.216	0.033
ALS-AD	22	262	4.705	0.001
ALS-AD	23	262	4.264	0.002
ALS-AD	24	262	3.805	0.008
ALS-AD	25	262	4.115	0.002
ALS-AD	27	262	3.55	0.016
ALS-AD	28	262	3.423	0.02
ALS-AD	29	262	3.122	0.04
ALS-AD	31	262	3.241	0.029
ALS-AD	33	262	3.356	0.022
ALS-AD	34	262	4.193	0.002
ALS-AD	35	262	3.98	0.005
ALS-AD	36	262	3.87	0.007
ALS-AD	37	262	3.857	0.007
ALS-AD	38	262	5.639	0.001
ALS-AD	39	262	5.33	0.001
ALS-AD	40	262	4.509	0.001
ALS-AD	42	262	3.237	0.03
ALS-AD	43	262	3.67	0.013
ALS-AD	44	262	4.525	0.001
ALS-AD	45	262	4.112	0.002
ALS-AD	46	262	3.875	0.007
ALS-AD	47	262	3.365	0.022
ALS-AD	48	262	4.613	0.001
ALS-AD	49	262	4.595	0.001
ALS-AD	50	262	5.12	0.001
ALS-AD	51	262	3.686	0.013
PD-AD	11	262	3.023	0.048
PD-AD	12	262	3.682	0.007
PD-AD	13	262	4.488	0.002
PD-AD	14	262	3.053	0.047
PD-AD	22	262	3.159	0.037
PD-AD	34	262	3.136	0.039
PD-AD	35	262	3.014	0.048
PD-AD	37	262	3.521	0.008
PD-AD	38	262	3.927	0.004
PD-AD	39	262	3.818	0.006
PD-AD	48	262	3.409	0.015
PD-AD	49	262	3.814	0.006
PD-AD	50	262	3.097	0.043
